# Supplementary material for: Linking the Transcriptional Profiles and the Physiological States of Mycobacterium tuberculosis during an Extended Intracellular Infection
Source: PLoS Pathog. 2012 Jun 21;8(6):e1002769. doi: 10.1371/journal.ppat.1002769 (PMC3380936; doi:10.1371/journal.ppat.1002769)
Supplement: Table S1 — Genes with peak induction at Day 2 followed by gradual decline toward control levels. (XLSX) [file ppat.1002769.s010.xlsx]

## Sheet: Sheet1
Table S1
Genes with peak induction at Day 2 followed by gradual decline toward control levels.
Time			2hr	Day 2	Day 4	Day 6	Day 8	Day 10	Day 12	Day 14
Gene	Common	Synonym	Ratio	Ratio	Ratio	Ratio	Ratio	Ratio	Ratio	Ratio	Description (Tuberculist annotation)
MT0124			1.76891	4.0268	2.75773	2.34422	2.65409	2.2887	2.25911	1.94514	hypothetical protein
MT0855			1.00231	1.48469	1.23464	1.32633	1.33845	1.18332	1.11758	1.13852	PE_PGRS family protein
MT1122.1			2.14867	5.60595	3.87781	3.40117	3.66193	3.45935	3.43184	2.69496	hypothetical protein
MT2558			1.03149	1.44523	1.3443	1.33032	1.36144	1.31827	1.1765	1.16013	hypothetical protein
MT3222			0.992594	1.53829	1.45004	1.36897	1.39022	1.0971	1.16439	1.16443	conserved hypothetical
Rv0077c	Rv0077c		1.05411	1.5028	1.37028	1.42325	1.36593	1.29799	1.28052	1.11952	Rv0077c, (MTV030.21c), possible oxidoreductase, len: 276 aa; weakly similar to many eg. BPA1_STRAU P33912 non-haem bromoperoxidase bpo-a1 (274 aa), fasta scores; opt: 230 z-score: 264.8 E(): 1.5e-07, 26.1% identity in 249 aa overlap. Also similar to MTCY05A6_35 and MTCY1A11_10.
Rv0093c	Rv0093c		0.965924	1.5496	1.22382	1.19754	1.17761	1.16097	1.09897	0.989407	Rv0093c, (MTCY251.12c), len: 282, unknown
Rv0188	Rv0188		0.944636	3.10806	2.34315	1.99414	2.00858	1.37649	0.978993	0.874062	Rv0188, (MTCI28.27), len: 143, unknown, but some similarity to N-terminus of sp|P80185|MTRC_METTH TETRAHYDROMETHANOPTERIN S-METHYLT (266 aa), opt: 125 z-score: 174.8 E(): 0.033; 31.6% identity in 98 aa overlap
Rv0246	Rv0246		0.944834	1.23822	1.23232	1.1551	1.13032	1.04162	1.07514	0.941168	Rv0246, (MTV034.12), len: 436. Probable membrane protein similar to Mycobacterium tuberculosis MTCY190.20 (512aa). Start uncertain. FASTA scores Z70283|MTCY190_20 (512aa) opt: 712 z-score: 876.5 E(): 0; 33.2% identity in 422 aa overlap.
hsp	Rv0251c	acr2	0.996336	2.38096	1.88289	1.92888	1.65143	1.89263	1.49093	1.25195	Rv0251c, (MTV034.17c), len: 159. hsp, possibly heat shock protein belonging to HSP20 family, some similarity to many eukaryotic proteins e.g. CHLAMYDOMONAS REINHARDTII P12811|HS2C_CHLRE. Also similar to Synechocystis sp. PCC6803 Spore protein sp21 (146 aa). FASTA scores D90902|D90902_44 Synechocystis sp. PCC6803 complete (146 aa) opt: 213 z-score:271.7 E(): 1.2e-07; 30.3% identity in 145 aa overl…
fadd27	Rv0275c		1.13568	2.14837	1.69593	1.64361	1.6875	1.75228	1.25201	1.30909	Rv0275c, (MTV035.03c), len: 241. fadD27, similar togp|AL022004|MTV043_17 Mycobacterium tuberculosis seque (213aa), FASTA scores: opt: 230 z-score: 266.0 E(): 2.7e-07; 32.6% identity in 190 aa overlap.TBparse score is 0.896
Rv0276	Rv0276		1.18934	1.47328	1.40965	1.33389	1.31599	1.31363	1.25679	1.20387	Rv0276, (MTV035.04), len: 306. Unknown but similar to Mycobacterium tuberculosis MTCY427.18 (296 aa). FASTA scores: Z70692|MTCY427_18 Mycobacterium tuberculosis cosmid (296 aa) opt: 874 z-score: 1042.8 E(): 0; 49.6% identity in 282 aa overlap. TBparse score is 0.894
dnaK	Rv0350		1.16663	1.58976	1.40562	1.33942	1.25555	1.23581	1.17986	1.15727	Rv0350, (MTCY13E10.10), len: 625. Function: DnaK, 70 kD heat shock protein. FASTA best: DNAK_MYCPA Q00488 (623aa) opt: 3678, E(): 0, (92.3% identity in 625 aa overlap),note that this sequence differs from DNAK_MYCTU P32723 (609 aa), due to a frameshift near the N-terminus
Rv0358	Rv0358		1.07865	1.95561	1.74798	1.64603	1.8182	1.39723	1.20664	1.07216	Rv0358, (MTCY13E10.20), len: 215. Function: unknown
Rv0380c	Rv0380c		1.01121	2.49407	2.02192	1.74328	1.7639	1.28157	0.947817	0.904528	Rv0380c, (MTV036.15c), len: 183. Unknown but shows some similarity with methyltransferases. e.g. sp|P19396|SPOU_ECOLI SPOU PROTEIN (229aa) opt: 227 z-score: 306.4 E(): 1.4e-09. 28.9% identity in 166 aa overlap.
groEL2	Rv0440		1.23355	2.02203	1.68235	1.50436	1.37246	1.3351	1.32228	1.13267	Rv0440, (MTV037.04), len: 539. groEL2, identical toM. tuberculosis GroEL-2. Has PS00296 Chaperonins cpn60 signature. FASTA scores: sp|P06806|CH62_MYCTU 60 KD CHAPERONIN2(PROTEIN CPN60 (539 aa) opt: 3318 z-score: 3673.1 E(): 0; 100.0% identity in 539 aa overlap. TBparse score is 0.847
Rv0465c	Rv0465c		1.00904	1.47385	1.23363	1.19837	1.10527	1.1714	1.09213	1.07093	Rv0465c, (MTV038.09c), len: 474. Possible transcriptional regulator very similar to Mycobacterium tuberculosisMTCY22G8.18c (486 aa). Also some similarity in N-terminal region (1-100 aa) with repressors e.g. P06153|RPC_BPPH1 (144 aa). FASTA scores: Z95585|MTCY22G8_18 (486 aa) opt: 1475 z-score: 1794.4 E():0; 47.4% identity in 468 aa overlap; sp|P06153|RPC_BPPH1 IMMUNITY REPRESSOR PROTEIN (144 aa) …
fadB2	Rv0468		1.17246	1.72255	1.54015	1.54144	1.57793	1.50064	1.30759	1.38173	Rv0468, (MTV038.12), len: 286. fadB2, Probable 3-hydroxyacyl-CoA dehydrogenase similar to many, e.g. Bradyrhizobium japonicum BJU32229_1 (293 aa) beta-hydroxybutyryl coenzyme Adehydrogenase (HbdA). FASTA scores: U32229|BJU32229_1 (293aa) opt: 771 z-score: 939.6 E(): 0; 45.7% identity in 282 aa overlap. TBparse score is 0.894
Rv0575c	Rv0575c		1.00815	2.13042	1.75757	1.87555	1.69582	1.22726	1.17499	0.954354	Rv0575c, (MTV039.13c), len: 388. Possible oxidoreductase, weakly similar to many diverse oxidoreductases eg. TR:P96555 (EMBL:AB000564) SALICYLATE HYDROXYLASE from SPHINGOMONAS (395 aa) FASTA scores: opt: 267 z-score: 326.3 E():5e-11, 26.4% identity in 390 aa overlap also similar to Mycobacterium tuberculosis MTCY50.22C (372 aa). FASTA scores:Z77137|MTCY50_22 (372 aa) opt: 762 z-score: 913.5 E(): …
Rv0607	Rv0607		1.01527	1.81449	1.63849	1.61164	1.5803	1.2672	1.24292	1.37196	Rv0607, (MTCY19H5.15c), len: 128, unknown
Rv0712	Rv0712		0.914466	1.15291	1.14807	1.10899	1.14414	1.03204	0.97829	1.01505	Rv0712, (MTCY210.31), len: 299 aa, unknown, similarto hypothetical proteins e.g.D90901_33 Synechocystis sp P72841 HYPOTHETICAL 48.1 KD PROTEIN.(410 aa), E(): 1.1e-07; (28.8% identity in 299 aa overlap). slight similarity to carboxykinases
Rv0897c	Rv0897c		0.91501	1.31387	1.2076	1.25005	1.14132	1.14896	1.15994	1.10643	Rv0897c, (MTCY31.25c), len: 535. Possible oxidoreductase, some similarity to oxidoreductases from diverse organisms eg. CRTD_RHOSH Q01671 methoxyneurosporene dehydrogenase from Rhodobacter sphaeroides (495 aa), fasta scores; opt:139, E(): 2.6e-06, 23.8% identity in 538 aa overlap
Rv1036c	Rv1036c		1.13101	1.64926	1.54986	1.38022	1.43144	1.40237	1.19561	1.21388	Rv1036c, (MTCY10G2.13), len: 112. Probable IS1560transposase fragment, similar to part of TR:E1202304 MTV004.44 (234 aa) 82.8% identity in 87 aa overlap
Rv1128c	Rv1128c		1.01585	1.83966	1.57415	1.38432	1.34961	1.17161	0.990783	0.891834	Rv1128c, (MTCY22G8.17c), len: 451. Unknown ORF in REP13E12 degenerate repeat, highly similar to several M.tuberculosis proteins in REP13E12 repeats eg. Q50655 (317 aa),fasta scores; opt: 1329 z-score: 1558.9 E(): 0, 61.1% identity in 316 aa overlap
Rv1129c	Rv1129c		1.05743	1.70722	1.52641	1.43268	1.50005	1.34642	1.28073	1.20517	Rv1129c, (MTCY22G8.18c), len: 486. Unknown, possible regulator, 47.4% identity in 468 aa overlap with M. tuberculosis Rv0465c(MTV038.09c)(474 aa) E(): 0. Helix turn helix motif present from aa 32-53
Rv1130	Rv1130		1.11602	2.00828	1.84421	1.81481	1.88842	1.71598	1.34415	1.18745	Rv1130, (MTCY22G8.19), len: 526. Some similarity toeg.PRPD_ECOLI P77243 prpd protein. escherichia coli (483aa), fasta scores; opt: 234 z-score: 273.3 E(): 3.3e-08, 27.0% identity in 429 aa overlap
gltA1	Rv1131		0.92045	1.27352	1.25142	1.21469	1.20912	1.15931	1.11432	1.11607	Rv1131, (MTCY22G8.20), gltA1, len: 393. Probable citrate synthase, highly similar to eg.CISY_MYCSM P26491 citrate synthase (ec4.1.3.7) (375 aa), fasta scores; opt: 1942z-score: 2334.7E(): 0, 80.0% identity in 375 aa overlap; contains PS00480Citrate synthase signature. Similar to two other M. tuberculosis citrate synthases MTCY31.24 (33.1% identity in 381 aa overlap) and MTCY31.17c (31.8% identity…
Rv1188	Rv1188		0.930254	3.30265	2.0818	1.95791	1.90062	1.41126	1.53124	1.57076	Rv1188, (MTV005.24), putA, len: 329. Possible proline dehydrogenase, similar to part of eg. TR:Q52711 (EMBL:X78346) proline dehydrogenase from Rhodobacter capsulatus (1127 aa), fasta scores; opt: 194 z-score: 264.3 E(): 1.5e-07,31.2%identity in 349 aa overlap. Also similar to all of twoB. subtilis proteins TR:E1184363 (EMBL:Z99120) (302 aa),fastascores; opt: 509 z-score: 919.0 E(): 0, 37.1% ident…
Rv1265	Rv1265		1.23995	1.94104	1.70969	1.65539	1.84626	1.50909	1.44126	1.268	Rv1265, (MTCY50.17c), len: 226. Unknown.
Rv1460	Rv1460		1.04487	2.27428	1.97627	1.8726	2.04882	1.74739	1.61709	1.47535	Rv1460, (MTV007.07), len: 278. Equivalent to Mycobacterium leprae hypothetical protein MLCL536.29c. Possible helix-turn-helix motif between aa 68 - 89. FASTA scores: gp|Z99125|MLCL536_25 Mycobacterium leprae cosmid L536. (254 aa) opt: 1273 z-score: 1384.7 E(): 0; 79.6% identity in 250aa overlap. Alternative start possible at 6754. TBparse score is 0.904
Rv1461	Rv1461		1.16658	1.71539	1.71994	1.64892	1.55104	1.34598	1.53256	1.32577	Rv1461, (MTV007.08), len: 846. Equivalent of spliced protein from Mycobacterium leprae MLCL536.28c len: 869. Residues1 -253 represent N-extein, and 613 - 846 the C-extein. The intein present from residues 254 - 612 is differentin sequence and site of insertion from the one present in MLCL536.28c. FASTA scores: gp|Z99125|MLCL536_23 Mycobacteriumleprae cosmid L536. (869 aa) opt: 1498 z-score: 1726.…
Rv1465	Rv1465		0.864228	1.35558	1.18852	1.0994	1.21008	1.05268	1.00237	0.89833	Rv1465, (MTV007.12), len: 162. Equivalent to Mycobacterium leprae hypothetical protein MLCL536.24c, 165. FASTAscores: gp|Z99125|MLCL536_19 Mycobacterium leprae cosmid L536. (165 aa) opt: 870 z-score: 1057.6 E(): 0; 81.8% identity in 165aa overlap. Also similar to hypothetical Bacillussubtilis protein YURV, FASTA Score: Z99120|BSUB0017_151 (147 aa) opt: 354 z-score: 439.4 E(): 4.1e-17; 38.3% ident…
Rv1588c	Rv1588c		0.962355	1.47795	1.29521	1.43306	1.35554	1.20236	1.16091	1.20001	Rv1588c, (MTCY336.16), len: 222. ORF in REP13E12 repeat, nearly identical to ORF's in other Rep13E12 repeats,including MTCY251.14c and MTCY09F9.19c. FASTA results, Y05E_MYCTU Q10891 hypothetical 15.4 kd protein cy251.14 (136 aa) opt: 613; E(): 9.9e-29; 86.5% identity in 111 aaoverlap;MTCY09F9.19c, 5e-21
Rv1646	Rv1646	PE17	1.0519	1.591	1.40503	1.31575	1.2669	1.16062	1.21565	1.06941	Rv1646, (MTCY06H11.11), len: 310. Member of the M.tuberculosis PE family of proteins, similar to eg YW36_MYCTUQ10873 hypothetical 53.7 kd protein cy39.36c (558aa), fastascores, opt: 411, E(): 1.3e-15, (34.4% identityin 320 aa overlap)
Rv1725c	Rv1725c		0.999837	1.21822	1.14041	1.14679	1.07688	1.11041	1.10238	1.05969	Rv1725c, (MTCY04C12.10c), len: 236. Similar to hypothetical proteins from diverse organisms e.g. TR:P70885 (EMBL:U44893) ORF108 from BUTYRIVIBRIO FIBRISOLVENS, (108 aa),fasta scores; opt: 223 z-score: 298.5 E(): 2e-09, 39.1% identity in 92 aa overlap
ndh	Rv1854c		1.03463	1.73895	1.52882	1.47407	1.51759	1.25819	1.39777	1.33165	Rv1854c, (MTCY359.19), len: 463. Function: ndh, probable NADH dehydrogenase, similar to several - e.g. S74826 NADH dehydrogenase - Synechocystis s (445 aa) FASTA score: opt: 1228 z-score: 1387.4 E(): 0; 46.3% identity in 432 aa overlap. Highly similar to MTCY04D9.04c Z84725| NID: g1817703 - Mycobacterium tuberculosis (470 aa) opt: 1911, E(): 0;64.7% identity in 459 aa overlap. TBPARSE score is 0.…
Rv1955	Rv1955		1.22454	2.27528	2.14186	1.99962	2.29177	1.71794	1.49505	1.4147	Rv1955, (MTCY09F9.09c), len: 170 aa. Unknown, startoverlaps another ORF
Rv1956	Rv1956		1.01502	1.73731	1.70709	1.7024	1.72058	1.50856	1.36983	1.29608	Rv1956, (MTCY09F9.08c), len: 149 aa, unknown, possibly involved in regulation, contains probable helix-turn-helix motif at aa 52-73, (+4.78 SD)
Rv1957	Rv1957		1.17003	1.71149	1.67439	1.63708	1.70062	1.50355	1.43315	1.44412	Rv1957, (MTCY09F9.07c), len: 181 aa, unknown
Rv2053c	Rv2053c		1.16626	1.37502	1.30344	1.33589	1.3008	1.30344	1.2368	1.18894	Rv2053c, (MTV018.40c-MTCY63A.07), len: 175 unknown YJEG_SERMAP37148 hypothetical protein in aspa 5'region (139aa) opt: 148; E(): 0.00033; 28.9% identity in 97 aa overlap. TBparse score is 0.891 FASTA scores: Z97984|MTCY63A_7 (101 aa) opt: 194 z-score: 246.0 E(): 3.3e-06; 100.0% identity in 33 aa overlap.
Rv2115c	Rv2115c		0.970141	1.21524	1.19798	1.18288	1.18416	1.11192	1.11983	1.06219	Rv2115c, (MTCY261.11c), len: 609 aa. Probable ATPase, similar to eg. YB56_METJA Q58556 cell division cycle protein 48 homolog (903 aa), fasta scores; opt: 423 z-score: 695.8 E(): 8.1e-32, 45.8% identity in 249 aa overlap. Contains PS00674 AAA-protein family signature and PS00017 ATP/GTP-binding site motif A (P-loop). Also some similarity to other M. tuberculosis atpases eg. MTCY22G10.32c (36.2% i…
Rv2233	Rv2233		1.14715	2.03206	1.79989	1.54898	1.70776	1.50682	1.34491	1.28972	Rv2233, (MTCY427.14), unknown, len: 135. Similar toC-terminal part of several PHOSPHOGLYCOLATE PHOSPHATASES egsp|P32662|GPH_ECOLI PHOSPHOGLYCOLATE PHOSPHATASE (252 aa).FASTA score: opt: 184 z-score: 250.0 E(): 2.1e-06; 26.5% identity in 132 aa overlap
uspE	Rv2317	uspB	0.983274	1.33766	1.20994	1.20823	1.23487	1.21515	1.15474	1.14371	Rv2317, (MTC3G12.17c), len: 274. uspB, membrane protein probably involved in sugar transport, most similar to G296356 putative transport system permease protein (275 aa)fasta scores, opt: 562, E(): 3.8e-32, (33.8% identity in 275 aa overlap)
uspC	Rv2318		0.938647	1.14103	1.06944	1.01981	0.978282	1.03561	0.974657	0.962062	Rv2318, (MTCY3G12.16c), len: 440. uspC, probably component of sugar transport system, has hydrophobic stretch possibly signal peptide at N-terminus. Similar to AF012836|AF012836_1 Thermococcus litoralis trehalos (450 aa) opt: 202 z-score: 238.9 E(): 8.8e-06; 24.8% identity in 431 aaoverlap; also slight similarity to MALX_STRPN P29850 maltose/maltodextrin-binding protein (423 aa), fasta scores, op…
rocD1	Rv2322c		0.970018	1.29711	1.19829	1.15457	1.13075	1.0413	0.964013	0.916641	Rv2322c, (MTCY3G12.12), len: 221. Probable rocD, similar to N-terminal region of ornithine aminotransferase len: 221, eg OAT_BACSU P38021 (401 aa) fasta scores, opt: 626, E(): 3.5e-32, (43.1% identity in 218 aa overlap); MTCY3G12.12 and .13 appear to be an ornithine aminotransferase homologue but are frameshifted - we can find no sequence errorin the cosmid to account for this
Rv2342	Rv2342		0.983838	1.19688	1.15195	1.12539	1.10978	1.08378	1.02721	0.969765	Rv2342, (MTCY98.11), len: 85, function: unknown, TBPARSE score is 0.887
Rv2396	Rv2396	PE_PGRS41	1.28615	2.26802	1.82263	1.6075	1.63887	1.43531	1.40713	1.34769	Rv2396, (MTCY253.25c), len: 361. Member of PE family, PGRS subfamily gly rich protein, len: 361, similar to egY03A_MYCTU Q10637 hypothetical glycine-rich 49.6 kd pro (603 aa), fasta scores, opt: 1144, E(): 2.2e-40, (54.8% identity in 372 aa overlap); contains PS00583 pfkB family of carbohydrate kinases signature 1
tig	Rv2462c		1.0744	1.80556	1.5126	1.40799	1.45992	1.34042	1.3857	1.25501	Rv2462c, (MTV008.18c), len: 466 aa. tig, possible chaperone protein; similar to trigger factor from several organisms eg. TIG_BACSU P80698 trigger factor (tf) (423 aa), fasta scores; opt: 648 z-score: 578.2 E(): 5.2e-25, 29.9% identity in 411 aa overlap
scoa	Rv2504c		1.01274	1.48699	1.33902	1.41474	1.39209	1.21283	1.2278	1.22824	Rv2504c, (MTCY07A7.10c), len: 248 aa. scoA, 3-Oxo Acid:CoA Transferase, A Subunit, similar to eg PCAI_BACSU P42315 probable 3-oxoadipate coa-transferase SUBUNIT A (EC 2.8.3.6) (238 aa) opt: 562 z-score: 664.0 E(): 5.7e-30, (55.6% identity in 248 aa overlap)
Rv2557	Rv2557		1.31534	2.94172	2.3523	2.20385	2.20169	1.91336	2.04467	1.81284	Rv2557, (MTCY9C4.11c), unknown, len: 224, highly similar to MTCY9C4.10c (69.2% identity in 224 aa overlap)
Rv2570	Rv2570		1.05303	1.30896	1.31498	1.23715	1.24987	1.13951	1.1541	1.03582	Rv2570, (MTCY227.31c), len: 129. Unknown
Rv2619c	Rv2619c		0.836286	1.49897	1.38893	1.44083	1.40888	1.18771	1.0902	1.1124	Rv2619c, (MTCY01A10.14), len: 117 aa. Unknown
Rv2632c	Rv2632c		1.44928	2.42034	2.26916	1.9776	2.01042	1.72189	1.48616	1.37559	Rv2632c, (MTCY441.02c), len: 93. Highly similar to hypothetical M. tuberculosis protein, MTCY04C12.23. FASTA score: NID: g1654017 - Mycobac (153 aa) opt: 319 E(): 1.3e-16; 53.9% identity in 89 aa overlap
Rv2633c	Rv2633c		1.97078	3.82688	3.23015	2.76322	3.02966	2.42162	2.22219	2.06624	Rv2633c, (MTCY441.03c), len: 161. Unknown
Rv2654c	Rv2654c		1.23671	2.86283	2.08061	1.98002	2.02045	1.82906	1.92513	1.81821	Rv2654c, (MTCY441.23c), len: 81. Unknown, ala-rich some similarity to antifreeze proteins, possibly phage protein
Rv2659c	Rv2659c		0.997968	1.54257	1.39339	1.24231	1.25141	1.09045	0.99025	1.03098	Rv2659c, (MTCY441.28c), len: 375. Integrase, similar to many eg to VINT_BPML5 P22884 integrase. mycobacteriophage l5 (371 aa), fasta scores, opt: 836, E(): 0, (39.0% identity in 372 aa overlap)
Rv2693c	Rv2693c		0.99986	1.29419	1.21007	1.19776	1.222	1.17713	1.09777	1.03503	Rv2693c, (MTCY05A6.14c), len: 223. Function: unknown but some similarity to AL021530|SC2E9_15 Streptomyces coelicolor cosmid 2E (272 aa) opt: 212 z-score: 272.1 E(): 1.3e-07; 23.5% identity in 247 aa overlap. TBparse score is 0.902
sigB	Rv2710		1.09139	1.79339	1.48048	1.43063	1.41893	1.34958	1.28343	1.24722	Rv2710, (MTCY05A6.31), len: 323. Function: sigB, RNA polymerase sigma factor (formerly MysB). Contains sigma-70 factors family signatures 1 and 2 (PS00715; PS00716)FASTA best: G1171103 (323 aa) opt: 2062; E(): 0; 100.0% identity in 323 aa overlap. Highly similar to sigA, MTCY05A6.24, (528 aa) E(): 0; 62.9% identity in 315 aa overlap. TBparse score is 0.894 Contains possible helix-turn-helix motif…
Rv2777c	Rv2777c		1.28573	1.99493	1.61167	1.47609	1.48152	1.46687	1.41607	1.32994	Rv2777c, (MTV002.42c), len: 356 aa. Unknown
Rv2821c	Rv2821c		1.11948	1.56038	1.61488	1.43544	1.32162	1.43424	1.33387	1.24327	Rv2821c, (MTCY16B7.21), len: 236. Some similarity to CONSERVED PROTEIN AE000879|AE000879_5 Methanobacterium thermoautotrop (245 aa) fasta score, opt: 294 z-score: 366.8 E(): 6.6e-13; 34.8% identity in 224 aa overlap
Rv2829c	Rv2829c		0.989078	2.03549	1.58259	1.5174	1.51562	1.30138	1.18869	1.298	Rv2829c, (MTCY16B7.13), unknown, len: 130, slight similarity to G1001388 hypothetical 15.1 kDa protein,(131 aa), fasta scores, opt: 128, E(): 0.0093, (26.4% identity in 125 aa overlap)
hupB	Rv2986c		0.977936	1.22715	1.12245	1.14069	1.08068	1.09116	0.993681	0.962242	Rv2986c, (MTCY349.01), len: 214 aa. Probable hupB, resembles fusion between HU and histone. Equivalent to M. leprae sp|O33125|O33125 HISTONE-LIKE DNA BINDING PROTEIN. (200 aa) opt: 914 z-score: 751.6 E(): 0; 80.1% identity in 216 aa overlap; also similar at N-terminus to DBH_BACST P02346 dna-binding protein ii (hb) (hu). baci (90 aa),fasta scores, opt: 286, E(): 1e-13, (48.3% identity in 89 aa ov…
ilvC	Rv3001c		1.07542	1.37862	1.27956	1.38546	1.29965	1.25649	1.21664	1.17251	Rv3001c, (MTV012.15c), len: 333. Ketol-acid reductoisomerase, ilvC, similar to many eg. ILVC_MYCAV Q59500 (333aa). FASTA score: sp|Q59500|ILVC_MYCAV KETOL-ACID REDUCTOISOMERASE (333 aa) opt: 1977 z-score: 2361.0 E(): 0; (87.7% identity in 333 aa overlap). TBparse score is 0.871
Rv3142c	Rv3142c		1.06973	1.27493	1.27165	1.26556	1.25193	1.12543	1.11449	1.07369	Rv3142c, (MTCY03A2.16), len: 142. Function: unknownTBparse score is 0.921
Rv3249c	Rv3249c		1.13397	2.46362	1.86663	1.64556	1.79151	1.40145	1.3041	1.07892	Rv3249c, (MTCY20B11.24c), len: 211. Function: unknown but some similarity to hypothetical transcriptional regulator in M. tuberculosis. FASTA best: Y08R_MYCTU Q11063 hypothetical transcriptional regulator (202 aa), opt: 191 z-score: 240.3 E(): 2.2e-06; (28.3% identity in 180 aa overlap). Also some similarity to D90899_48 Synechocystis P72624 HYPOTHETICAL 22.6 KD PROTEIN and MTCY63_7. Possible hel…
rubB	Rv3250c		0.899801	1.8524	1.62943	1.54178	1.69105	1.31939	1.21944	1.13915	Rv3250c, (MTCY20B11.25c), len: 60, rubredoxin,, similar to P42453|RUBR_ACICA RUBREDOXIN; contains rubredoxin signature (PS00202), also similar to neighbouring ORF M. tuberculosis RubA (MTCY20B11.26c, 7.3e-11). FASTA best: RUBR_ACICA P42453 rubredoxin (rd). acinetobacter calcoa (54 aa) opt: 315 z-score: 437.2 E(): 2.3e-17; (69.8% identity in 53 aa overlap)
rubA	Rv3251c		0.889312	2.78389	2.36397	2.045	2.32855	1.80723	1.35422	1.2127	Rv3251c, (MTCY20B11.26c), len: 55. Function: rubredoxin, most similar to X65936|POOCT_3 P;oleovorans; contains rubredoxin signature (PS00202). Similar to neighbouring ORF M. tuberculosis rubB, MTCY20B11.25c, 7.3e-11. FASTA best: RUB2_PSEOL P00272 rubredoxin 2. pseudomonas oleovorans. (172 aa) opt: 278 z-score: 379.4 E(): 3.8e-14; (65.3% identity in 49 aa overlap)
Rv3252c	Rv3252c	alkB	0.918756	1.90204	1.67229	1.67128	1.74002	1.48976	1.00037	1.03905	Rv3252c, (MTCY20B11.27c), len: 416, unknown but similar to monoxygenases, has possible transmembrane stretches. FASTA best: ALKB_PSEOL P12691 alkane-1 monooxygenase (ec 1.14.15.3) (401 aa) opt: 975 z-score: 1144.2 E(): 0; Smith-Waterman score: 1197; (44.4% identity in 399 aa overlap)
lat	Rv3290c		1.05091	2.27371	1.86724	1.75906	1.88367	1.81999	1.37392	1.45615	Rv3290c, (MTCY71.30), len: 449, lat, similar to LAT_NOCLA Q05174 lysine-epsilon aminotransferase (ec 2. (450 aa), fasta scores, opt: 1702, E(): 0, (60.4% identity in 439aa overlap)
Rv3466	Rv3466		0.931851	1.50925	1.29679	1.31062	1.33188	1.21698	1.17759	1.10841	Rv3466, (MTCY13E12.19), len: 222. ORF from REP13E12but extending 5' of repeat. Has segment of identity to other REP13E12 ORF's eg. MTCY336.16, MTCI65.15c, MTCY09F9.19, cMTCY251.14c
Rv3479	Rv3479		1.02504	1.73953	1.54224	1.46373	1.49802	1.21179	1.36285	1.15445	Rv3479, (MTCY13E12.32), len: 1075. Function: unknown, first start taken. Hydrophobic stretches at C-terminus
fdxD	Rv3503c		0.880725	1.48092	1.38431	1.31778	1.37304	1.20261	1.12437	1.07637	Rv3503c, (MTV023.10c), len: 63. fdxD. Probable ferredoxin similar to several e.g. FER_CLOTH (63 aa). FASTA scores: sptr|Q49867|Q49867 HYPOTHETICAL 9.3 KD PROTEIN B229_C3(83 aa) opt: 276 z-score: 401.6 E(): 7.3e-15; 75.9% identity in 54 aa overlap; and sp|P00203|FER_CLOTH FERREDOXIN(63 aa) opt: 157 z-score: 239.1 E(): 8.3e-06; 36.7% identity in 60 aa overlap. TBparse score is 0.871
Rv3529c	Rv3529c		1.16158	1.86562	1.79947	1.63554	1.70526	1.64967	1.60204	1.3916	Rv3529c, (MTCY03C7.27), len: 384 aa. Unknown. Some similarity to Z77163|MTCY339_43 Mycobacterium tuberculosis cosmid (388 aa) fasta scores, opt: 261 z-score: 312.2 E():7.2e-10; 27.3% identity in 253 aa overlap
Rv3705c	Rv3705c		1.12893	1.45935	1.32003	1.35099	1.30358	1.22786	1.14751	1.09479	Rv3705c, (MTV025.053c), len: 214 Unknown. TBparsescore is0.909
Rv3767c	Rv3767c		1.26415	2.56803	2.30574	2.12053	2.17779	1.91702	1.72528	1.49694	Rv3767c, (MTV025.115c,MTCY13D12.01), len: 314. Unknown, but similar to other hypothetical mycobacterial proteins e.g. Y09U_MYCTU Q50726 hypothetical 38.1 kd protein cy78.29c (348 aa), fasta scores; opt: 796 z-score: 1212.1 E():0, 45.4% identity in 302 aa overlap. Also similar to MTCY78_30; MTCY31_23;MTCY210_45; MTCY4C12_14;MTY13D12_21, MTCI5_19, MTCY180_22. Contains probable N-terminal signal seq…
Rv3891c	Rv3891c	esxD	1.03324	1.62167	1.30798	1.25343	1.25162	1.13802	1.03173	1.09842	Rv3891c, (MTCY15F10.21), len: 107. Function: unknown. First GTG taken
Rv3892c	Rv3892c	PPE69	0.975619	1.40274	1.25742	1.30097	1.23735	1.18127	1.21769	1.11951	Rv3892c, (MTCY15F10.20), len: 399. Member of the M.tuberculosis PPE family of conserved proteins, similar to many e.g. MTV049.23 (423 aa) E(): 6.1e-06, 28.7% identity in401 aa overlap
