# Supplementary material for: Linking the Transcriptional Profiles and the Physiological States of Mycobacterium tuberculosis during an Extended Intracellular Infection
Source: PLoS Pathog. 2012 Jun 21;8(6):e1002769. doi: 10.1371/journal.ppat.1002769 (PMC3380936; doi:10.1371/journal.ppat.1002769)
Supplement: Table S2 — Genes significantly upregulated (>1.5X) at 48 hr novel to this study (compared to expression of >1.5X in both amplicon and oligo array data reported by Schnappinger et. al (ref 29). (XLSX) [file ppat.1002769.s011.xlsx]

## Sheet: Sheet1
Table S2
Genes significantly upregulated (>1.5X) at 48hr novel to this study (compared to expression of >1.5X in both amplicon and oligo array data reported by Schnappinger et. al (ref 29)
Time			2hr	Day 2	Day 4	Day 6	Day 8	Day 10	Day 12	Day 14
Gene	Common	Synonym	Ratio	Ratio	Ratio	Ratio	Ratio	Ratio	Ratio	Ratio	Description (Tuberculist annotation)
MT0124			1.76891	4.0268	2.75773	2.34422	2.65409	2.2887	2.25911	1.94514	hypothetical protein
MT0694			1.15018	1.59018	1.40231	1.31868	1.40058	1.42223	1.6583	1.31285	hypothetical protein
MT0717.1			1.45816	1.5377	1.38537	1.32656	1.26905	1.37665	1.93366	0.914015	hypothetical protein
MT0740.1			1.26096	1.97765	1.57033	1.46346	1.70024	1.85692	2.11668	2.3796	hypothetical protein
MT0761			1.22402	1.88811	1.36699	1.29108	1.64808	1.73173	2.30444	2.76059	hypothetical protein
MT0762.1			1.1622	1.50282	1.35763	1.23993	1.31632	1.27193	1.19174	1.03385	Hypothetical protein
MT0772.5			0.935768	1.66152	1.43973	1.46852	1.63362	1.38132	1.41967	1.48244	PE_PGRS family protein
MT1096.2			0.9718	1.79719	1.36344	1.22673	1.54974	1.43047	1.18636	1.69322	hypothetical protein
MT1122.1			2.14867	5.60595	3.87781	3.40117	3.66193	3.45935	3.43184	2.69496	hypothetical protein
MT1181			1.37395	1.5259	1.41262	1.09131	1.68873	1.21568	2.05792	2.04083	hypothetical protein
MT1560			1.01981	1.90451	1.78068	1.66433	2.08015	1.63201	1.32768	1.32838	hypothetical protein
MT1676		Rv1638A	1.1753	1.65113	1.29198	1.23662	1.32355	1.13508	1.23209	1.20522	conserved hypothetical protein
MT1717			1.18106	1.51149	1.0649	1.06836	1.12478	1.16041	1.04482	0.949466	hypothetical protein
MT1800			1.16368	1.50103	1.10114	1.10386	1.26049	1.34154	1.32465	1.64841	glycosyl transferase
MT1968			0.798334	1.53118	1.15759	1.02435	1.1679	1.10234	1.16788	1.13262	PPE family protein
MT2365		Rv2307A	1.30681	2.0773	1.58453	1.49543	1.47316	1.5958	1.40727	1.33174	hypothetical protein
MT2365.1		Rv2307B	0.877092	1.55753	1.55799	1.52094	1.45874	1.40068	1.56844	1.32174	hypothetical protein
MT2401.2			1.15939	1.72747	1.24464	1.24928	1.20639	1.4966	1.87952	1.58985	hypothetical protein
MT2466		aprA	2.77888	6.18161	4.0122	3.66206	3.44036	4.16373	4.50682	4.28646	hypothetical protein
MT2467		aprB	3.31499	5.69993	3.11522	2.91493	2.72857	3.39598	3.59609	3.66533	hypothetical protein
MT2565			1.16456	1.90357	1.50859	1.31506	1.5028	1.65616	1.91925	2.08914	hypothetical protein
MT2941			1.54809	2.45831	2.52294	2.61176	2.69015	2.47215	2.63745	2.42257	hypothetical protein
MT3106.1			1.08627	1.51985	2.27163	2.18947	2.82682	1.71278	0.987498	0.888595	PE family protein
MT3220.2			1.69798	1.7139	1.68743	1.72884	1.90421	1.53757	1.38467	1.50457	PE family protein
MT3222			0.992594	1.53829	1.45004	1.36897	1.39022	1.0971	1.16439	1.16443	conserved hypothetical
MT3290.1		whiB7;Rv3197A	1.45494	2.17297	1.29252	1.20326	1.13912	1.06192	1.26795	1.2035	conserved hypothetic
MT3290.2			1.50857	2.24083	1.43447	1.19345	1.24823	1.36057	1.52812	1.57422	hypothetical protein
MT3412			1.14393	1.60565	1.25608	1.15472	1.214	1.03393	1.57986	1.5427	hypothetical protein
MT3413			1.74502	2.53047	2.15363	1.95766	2.16938	2.40313	2.5845	2.6158	hypothetical protein
MT3762			1.14819	1.95315	1.51373	1.45326	1.6262	1.61412	1.94704	2.0675	hypothetical protein
MT3994			1.37173	1.50127	1.40672	1.34835	1.41128	1.3037	1.2988	1.25465	hypothetical protein
plcd	Rv1755c		1.13313	1.99907	1.41029	1.33547	1.46477	1.58587	1.90941	2.64521	Protein sequence is in conflict with the conceptual translation; Rv1755c, (MTCY28.21c), len: 203. Partial CDS for phospholipase C, highly similar to C-terminus of Q50771 phospholipaseC from M. tuberculosis (512 aa) (71.1% identity in 284 aa overlap). CDS has been interrupted by insertion of IS6110 element
roda	Rv0017c		1.39303	1.89061	1.54771	1.60863	1.58728	1.77281	2.10811	2.30833	Rv0017c, (MTCY10H4.17c), len: 469, highly similar to M. leprae MLCB1770_12, (465 aa),opt: 2475 z-score: 3029.6E(): 0; E235744 cell division protein, (81.9% identity in469 aa overlap). Also similar to MTCY270_14, (524, 32.2% identity in 369 aa overlap)
Rv0093c	Rv0093c		0.965924	1.5496	1.22382	1.19754	1.17761	1.16097	1.09897	0.989407	Rv0093c, (MTCY251.12c), len: 282, unknown
Rv0140	Rv0140		0.958848	1.63777	1.72801	1.54497	1.65542	1.22399	0.96967	0.920326	Rv0140, (MTCI5.14), len: 126 , unknown, but similarto D90916_48 Synechocystis sp./P74567 HYPOTHETICAL 20.8 KDPROTEIN (180 aa); opt: 229 z-score: 315.5 E(): 4.7e-10; 36.1% identity in 108 aa overlap. Also similar to MTV017_9 andMTV047_5
Rv0141c	Rv0141c		1.28019	1.56316	1.44298	1.36942	1.54844	1.41163	1.40676	1.25795	Rv0141c, (MTCI5.15c), unknown, len: 136 aa
Rv0142	Rv0142		0.894124	1.71773	1.77832	1.84305	1.99931	1.65142	1.58569	1.66677	Rv0142, (MTCI5.16), len: 208. unknown.
Rv0146	Rv0146		1.08686	1.61734	1.60546	1.51606	1.58953	1.44355	1.1138	1.02621	Rv0146, (MTCI5.20), len: 310 aa, similar to eg YZ21_MYCTU Q10552 hypothetical 36.1 kd protein cy31.21c (325 aa), fasta scores, opt: 784, E(): 0, (43.5% identity in 308 aa overlap), Y09U_MYCTU Q50726 hypothetical 38.1 kd protein cy78.29c (348 aa), fasta scores, opt: 753, E(): 0, (42.6% identity in 312 aa overlap) also similar to MTCI5.19, (52.9%identity in 293 aa overlap) also similar to MTCY210.4…
Rv0209	Rv0209		1.13591	1.57772	1.25758	1.33319	1.28369	1.31867	1.67257	1.5061	Rv0209, (MTCY08D5.04), unknown, len: 361 aa
naru	Rv0267		1.65	2.51491	1.73712	1.50067	1.85223	2.35434	2.58496	2.9669	Rv0267, (MTCY06A4.11), len: 463 aa, similar to nitrite extrusion proteins eg NARU_ECOLI P37758 nitrite extrusion protein 2 (462 aa), fasta scores, opt: 630, E(): 4.4e-33, (38.9% identity in 463 aa overlap), and NARK_ECOLI P10903nitrite extrusion protein 1 (463 aa), fasta scores, opt: 607, E(): 1.3e-31, (42.0% identity in 457 aa overlap) ALSO similar to MTCY6A4_5, and to MLCB22_25 Mycobacterium le…
Rv0274	Rv0274		1.12735	1.59777	1.36225	1.27077	1.29972	1.1335	0.962922	0.842498	Rv0274, (MTV035.02), len: 193. Unknown, but some similarity to gp|AJ002571|BSAJ2571_7 Bacillus subtilis 168 56kb DNA (316 aa), opt: 138 z-score: 174.8 E(): 0.033; 27.1% identity in 133 aa overlap. Previous hits with FOSFOMYCIN-RESISTANCE PROTEIN from SERRATIA MARCESCENS. Contains PS00082 Extradiol ring-cleavage dioxygenases signature near C-terminus. FASTA scores: TR:Q56415 (EMBL:M85195) FOSFOMYC…
Rv0358	Rv0358		1.07865	1.95561	1.74798	1.64603	1.8182	1.39723	1.20664	1.07216	Rv0358, (MTCY13E10.20), len: 215. Function: unknown
Rv0380c	Rv0380c		1.01121	2.49407	2.02192	1.74328	1.7639	1.28157	0.947817	0.904528	Rv0380c, (MTV036.15c), len: 183. Unknown but shows some similarity with methyltransferases. e.g. sp|P19396|SPOU_ECOLI SPOU PROTEIN (229aa) opt: 227 z-score: 306.4 E(): 1.4e-09. 28.9% identity in 166 aa overlap.
Rv0387c	Rv0387c		1.69898	2.21333	1.39018	1.18432	1.33247	1.59614	0.972507	0.853012	Rv0387c, (MTV036.22c), len: 244. Unknown; shows some similarity to MTCI237.20c, and elastin. FASTA scores: gp|M17282|HUMEL20_1 Human elastin gene, exon 1. Elasti (687 aa)opt: 193 z-score: 156.1 E(): 0.35. 34.4% identity in 189 aa overlap.TBparse score is 0.915
groel2	Rv0440		1.23355	2.02203	1.68235	1.50436	1.37246	1.3351	1.32228	1.13267	Rv0440, (MTV037.04), len: 539. groEL2, identical toM. tuberculosis GroEL-2. Has PS00296 Chaperonins cpn60 signature. FASTA scores: sp|P06806|CH62_MYCTU 60 KD CHAPERONIN2(PROTEIN CPN60 (539 aa) opt: 3318 z-score: 3673.1 E(): 0; 100.0% identity in 539 aa overlap. TBparse score is 0.847
Rv0493c	Rv0493c		1.25277	1.82318	1.89563	2.18441	2.39209	2.4289	1.90295	1.81221	Rv0493c, (MTCY20G9.19), len: 329, unknown, some similarity to U00018_33 Mycobacterium leprae cosmid B2168 B2168_F2_93 (167 aa) FASTA scores, opt: 166, z-score: 193.6, E(): 0.00077, (35.9% identity in 131 aa overlap)
Rv0532	Rv0532	PE_PGRS6	1.1219	1.70382	1.45077	1.61166	1.55979	1.76082	1.90943	2.26772	Rv0532, (MTCY25D10.11), len: 594 aa, member of the M. tuberculosis PGRS family, similar to eg Y0DP_MYCTU Q50615 hypothetical glycine-rich 40.8 kd protein (498 aa) opt: 1703 z-score: 1219.4 E(): 0, (58.2% identity in 536 aa overlap)
Rv0559c	Rv0559c		1.42523	1.51603	1.31846	1.20522	1.28687	1.26002	1.14719	1.05561	Rv0559c, (MTCY25D10.38c), len: 112, unknown, similar to eg Y08B_MYCTU Q11048 hypothetical 11.6 kd protein cy50.11 also to MTV004_9, fasta scores, opt: 111 z-score: 156.1E(): 011, (25.4% identity in 114 aa overlap). Contains possible N-terminal signal sequence
Rv0577	Rv0577	TB27.3	1.01513	2.14608	2.06671	2.10086	2.11902	2.14978	2.34238	2.20833	Rv0577, (MTV039.15), len: 261. Unknown but similar to sevral hypothetical proteins from Steptomyces sp: SSU50973_2 Streptomyces sp|Q55078|Q55078 DAUNOMYCIN C-14 HYDROXYLASE (DOXA); E(): 1.5e-19, (38.6% identity in 264 aa overlap), and D89734_1 Streptomyces griseus DNA for SgaA P95754 SGAA PROTEIN.;and Streptomyces coelicolor SC9B10_20 (267 aa, 38.9% identity in 252 aa overlap). Also similar to MT…
Rv0581	Rv0581		1.57696	1.70213	1.45454	1.37769	1.40755	1.31796	0.891028	0.971647	Rv0581, (MTV039.19), len: 71. Unknown but some similarity to Mycobacterium tuberculosis MTCY159.06 (81 aa) and to Streptomyces glaucescens X05648|SGSPH_1 (77 aa). FASTAscores: Z83863|MTCY159_6 (81 aa) opt: 93 z-score: 138.6E(): 3.2; 25.7% identity in 70 aa overlap; and X05648|SGSPH_1 (77 aa) opt: 92 z-score: 137.6 E(): 3.6; 35.4%identity in 65 aa overlap. TBparse score is 0.864
pqqe	Rv0693		1.01455	1.59385	1.63798	1.55602	1.50239	1.42502	1.9619	1.91154	Rv0693, (MTCY210.10), len: 391 aa, similar to eg AE001109_9 Archaeoglobus fulgidus O30258 COENZYME PQQ SYNTHESIS PROTEIN (PQQE) (375 aa), E(): 1.6e-16, 28.1% identity in377 aa overlap; and PQQE_ACICA P07782 coenzyme pqq synthesis protein e (384 aa),fasta scores, opt: 302, E(): 1.8e-12,(23.9% identity in 377 aa overlap), also similar to C-terminus of O28270 HEME BIOSYNTHESIS PROTEIN (NIRJ-2)(468 a…
phoy2	Rv0821c		1.2016	1.7602	1.46403	1.40975	1.3937	1.34954	1.47388	1.34489	Rv0821c, (MTV043.13c), len: 213. phoY-2, probable phosphate transport system regulatory protein, equivalent toMycobacterium leprae PhoY protein MLU15182_29 (222 aa), andvery similar to Mycobacterium tuberculosis MTCI418A.03c (221 aa), also known as PhoY-1. FASTA scores: U15182|MLU15182_29 Mycobacterium l(222 aa) opt: 1268 z-score: 1515.2 E():0; 93.0% identity in 213 aa overlap; Z96070|MTCI418A_3(…
Rv0861c	Rv0861c	ercC3	1.25047	2.16721	1.68155	1.63457	1.67616	1.85227	1.83387	2.01568	Rv0861c, (MTV043.54c), len: 542. Probable DNA helicase similar to but shorter than several eukaryotic enzymese.g. . FASTA scores: sp|Q00578|RA25_YEAST DNA REPAIR HELICASE RAD25. (843 aa) opt: 777 z-score: 925.3 E(): 0;30.4% identity in 605 aa overlap; and sp|P49135|XPB_MOUSEDNA-REPAIR PROTEIN COMPLEMENTING X (783 aa) opt: 761 z-score: 906.6 E(): 0; 36.3% identity in 375 aa overlapTBparse score is…
Rv0872c	Rv0872c	PE_PGRS15	1.16534	1.90199	1.73651	1.43938	1.53162	1.59056	1.05314	1.18113	Rv0872c, (MTV043.65c), len: 606. Member of Gly-richPGRS subfamily of the Mycobacterium tuberculosis PE family,similar to many eg. MTCY24A1.04c. FASTA scores: gp|Z95207|MTCY24A1_4 Mycobacterium tuberculosis cosmid (615 aa)initn:1361 init1: 1361 opt: 2636 z-score: 1525.9 E(): 0; 64.6% identity in 619 aa overlap.
Rv0885	Rv0885		1.25949	1.77646	1.79496	1.89814	2.10277	1.86925	2.01666	1.69562	Rv0885, (MTCY31.13), len: 340, unknown, TRANSMEMBRANE PROTEIN, equivalentto MLCB57_18 Mycobacterium leprae cosmid B57 O33063 HYPOTHETICAL 40.2 KD PROTEIN; 83.9% identity in 341 aa overlap
Rv0937c	Rv0937c		1.11763	1.53445	1.40465	1.43381	1.50401	1.42667	1.29655	1.21252	Rv0937c, (MTCY08D9.02), len: 273. Some similarity to hypothetical proteins from B. subtilis and Archaeoglobusfulgidus TR:O28548 (EMBL:AE000984) AF1726 (286 aa), fasta scores; opt: 583, E(): 0, 36.6% identity in 262 aa overlap
uvrd	Rv0949	uvrD1	1.15358	1.61118	1.45861	1.37914	1.43634	1.4216	1.17942	1.1169	Rv0949, (MTCY10D7.25c), len: 771. Probable DNA helicase similar to many eg. YAY5_SCHPO Q10213 probable atp-dependent dna helicase c (887 aa), FASTA scores, opt: 927, z-score: 1046.0, E(): 0, (33.5% identity in 659 aa overlap); contains PS00017 ATP/GTP-binding site motif A
Rv1034c	Rv1034c		1.11346	1.93207	1.64669	1.68316	1.76588	1.61782	1.14062	1.1567	Rv1034c, (MTCY10G2.15), len: 129. Probable IS1560 transposase fragment, similar to part of TR:E1202305 MTV004.45 (225 aa), 65.1% identity in 129 aa overlap
Rv1036c	Rv1036c		1.13101	1.64926	1.54986	1.38022	1.43144	1.40237	1.19561	1.21388	Rv1036c, (MTCY10G2.13), len: 112. Probable IS1560transposase fragment, similar to part of TR:E1202304 MTV004.44 (234 aa) 82.8% identity in 87 aa overlap
Rv1042c	Rv1042c		1.08954	1.53076	1.34883	1.29495	1.30003	1.30883	1.09158	1.02974	Rv1042c, (MTCY10G2.07), len: 135. Probable transposase, similar to insertion element orf eg M tuberculosis Q50761 TRANSPOSASE (308 aa), opt: 823, E(): 0, (99.1% identityin 117 aa overlap)
Rv1149	Rv1149		1.36088	1.84418	1.61174	1.56601	1.51068	1.55805	1.29463	1.208	Rv1149, (MTCI65.16), len: 135. Identical to 117 aaN-terminal region of transposase of putative M. tuberculosisIS element. FASTA scores: S21394 transposase - Mycobacterium tuberculosis (308 aa) opt: 823; E(): 0; 99.1% identityin 117 aa overlap. Second copy is MTCY10G2.07. TBparse scoreis 0.926
pks3	Rv1180		1.80655	3.24614	2.48669	2.20936	2.4428	2.18591	2.1039	2.78126	Rv1180, (MTV005.16), len: 488. Probable polyketidesynthase beta-ketoacyl synthase domain, similar to the N-terminus of many polyketide synthases eg. MCAS_MYCBO Q02251 mycocerosicacid synthase from mycobacterium bovis (2110 aa),fasta scores; opt: 2115 z-score: 2182.0 E(): 0, 66.5% identity in 472 aa overlap. Also similar to, and same length asM. tuberculosis TR:P96284 (EMBL:Z83858) MTCY24G1.02 (49…
pks4	Rv1181		1.34606	2.07903	1.66621	1.48047	1.60121	1.64772	1.80854	1.70966	Rv1181, (MTV005.17), len: 1582. Probable polyketidesynthase, similar to many eg. MCAS_MYCBO Q02251 mycocerosicacid synthase from mycobacterium bovis (2110 aa), fasta scores; opt: 3518 z-score: 6207.2 E(): 0, 59.7% identity in1614 aaoverlap. Note that this similarity extends upstreamofthefirst initiation codon into the upstream CDS MTV005.16;however the stop codon at the end of MTV005.16 is presen…
papa3	Rv1182		1.14026	1.93934	1.64439	1.50455	1.76276	1.6142	1.96727	2.10866	Rv1182, (MTV005.18), len: 472. Similar to other Mycobacterial hypothetical proteins eg. TR:Q49618 (EMBL:U00010)B1170_C1_180 from M. leprae (471 aa), fasta scores; opt: 2526 z-score: 3476.5 E(): 0, 75.6% identity in 471 aa overlap
fadd21	Rv1185c		1.23757	1.51957	1.23749	1.09549	1.23965	1.13952	1.45783	1.40411	Rv1185c, (MTV005.21c), len: 578. fadD21, Probable acyl-coAsynthase, similar to eg. TR:P71495 (EMBL:U75685) ACYL-COA SYNTHASE from Mycobacterium bovis (582 aa), fasta scores; opt: 2388 z-score: 2929.0 E(): 0, 61.8% identity in 579 aa overlap
sigi	Rv1189		0.934956	1.94012	1.18415	1.13769	1.09508	1.11236	1.21011	1.28956	Rv1189, (MTV005.25-MTCI364.01), len: 290. Probablesigma factor, similar to eg. TR:O05767 (EMBL:U87307) extracytoplasmic function alternative sigma factor (sigE) fromM. smegmatis (204 aa), fasta scores; opt: 239 z-score: 301.4 E(): 1.3e-09, 32.9% identity in 167 aa overlap.
Rv1269c	Rv1269c		1.16878	1.71194	1.49937	1.54331	1.45732	1.45227	1.74473	1.61742	Rv1269c, (MTCY50.13), len: 124. Similar to M. tuberculosis protein Y0DU_MYCTU Q50620 hypothetical protein cy1a11.30 (137 aa), fasta scores; E(): 9e-21, 41.6% identity in 137 aa overlap
Rv1284	Rv1284		1.5044	1.76095	1.47302	1.36122	1.46421	1.43237	0.957318	0.968056	Rv1284, (MTCY373.03), len: 163. Unknown, some similarity to hypothetical protein from Methanobacterium thermoautotrophicum. Weak similarity to carbonic anhydrases. FASTAscore: U51624|MTU516242 NID: g1272328 - Methanob (171 aa)opt: 305 z-score: 390.7 E(): 1.2e-14; 35.2% identity in 165aa overlap
qor	Rv1454c		1.12818	1.90345	1.23507	1.18654	1.01505	1.37729	1.37208	0.806883	Rv1454c, (MTV007.01c), qor, len: 328. Probable quinone oxidoreductase (EC 1.6.5.5) (NADPH:QUINONE REDUCTASE).FASTA scores: U87282|RCU87282_2 Rhodobacter capsulatus cbbIIoper (323aa) opt: 849 E(): 0; (44.7% identity in 329 aaoverlap). Contains PS01162 Quinone oxidoreductase / zeta-crystallin signature. Also similar to MTCY180.06, FASTA scores:cY180.seq 6203:7204 MW:35814 (334 aa) opt: 430 z-score:…
Rv1460	Rv1460		1.04487	2.27428	1.97627	1.8726	2.04882	1.74739	1.61709	1.47535	Rv1460, (MTV007.07), len: 278. Equivalent to Mycobacterium leprae hypothetical protein MLCL536.29c. Possible helix-turn-helix motif between aa 68 - 89. FASTA scores: gp|Z99125|MLCL536_25 Mycobacterium leprae cosmid L536. (254 aa) opt: 1273 z-score: 1384.7 E(): 0; 79.6% identity in 250aa overlap. Alternative start possible at 6754. TBparse score is 0.904
fadd24	Rv1529		1.33476	1.51676	1.53864	1.38689	1.37274	1.34375	1.2777	1.21119	Rv1529, (MTV045.03), len: 584. fadD24, but highlysimilar to possible polyketide synthase MTCY409.04c (584 aa),63.2% identity in 584 aa overlap, or MBU75685_1 M. bovisacyl-CoA synt (582 aa), 65.6% identity in 582 aa overlap and many other mycobacterial hypothetical proteins: MTCY19G5_7(583 aa) 68.7% identity in 584 aa overlap or MTCY24G1_8(580 aa),66.0% identity in 582 aa overlap, or U00010_6 M.le…
cydd	Rv1621c		1.32577	1.85935	1.59264	1.4773	1.60041	1.35386	1.45365	1.28069	Rv1621c, (MTCY01B2.13c), len: 527. cydD, Function: probable ABC transporter, similar to many, possibly CydD, contains an ATP/GTP-binding site motif A (P-loop, PS00017) and ABC transporters family signature (PS00211). FASTA best:Q11019 Y07D_MYCTU (579 aa) opt: 530; E(): 6.9e-25; (29.1% identity in 530 aa overlap). Relatives in M. tuberculosis: MTCY02B10.13, 2.4e-21; MTCY50.10, 3.6e-20; MTCY50.09, …
Rv1639c	Rv1639c		1.3231	1.94333	1.66777	1.41164	1.53589	1.37154	1.30486	1.2436	Rv1639c, (MTCY06H11.03c), len: 489. Some similarityto YLI2_CORGL P35866 hypothetical 45.7 kd protein in lysi(426aa), fasta scores opt: 511, E(): 2.4e-23, (28.9% identityin 370 aa overlap); contains PS00904 Protein phenyltransferases alpha subunit repeat signature
Rv1646	Rv1646	PE17	1.0519	1.591	1.40503	1.31575	1.2669	1.16062	1.21565	1.06941	Rv1646, (MTCY06H11.11), len: 310. Member of the M.tuberculosis PE family of proteins, similar to eg YW36_MYCTUQ10873 hypothetical 53.7 kd protein cy39.36c (558aa), fastascores, opt: 411, E(): 1.3e-15, (34.4% identityin 320 aa overlap)
Rv1686c	Rv1686c		0.83469	1.59847	1.46358	1.65742	1.76681	1.43656	1.64946	1.63207	Rv1686c, (MTCI125.08c), len: 226. Possible transmembrane protein, some similarity to TR:Q53627 (EMBL:U43537) STREPTOMYCES ARGILLACEUS MEMBRANE PROTEIN INVOLVED IN MITHRAMYCIN RESISTANCE (233 aa), fasta scores; opt: 222 z-score:304.1 E(): 5.4e-10, 28.7% identity in 216 aa overla
Rv1687c	Rv1687c		0.947004	1.65841	1.57644	1.67351	1.76227	1.32391	1.50561	1.40982	Rv1687c, (MTCI125.09c), len: 255. Probable ABC-typetransport protein, similar to many ABC-type transporters eg. NODI_RHISN P55476 nodulation atp-binding protein I (343 aa), fasta scores; opt: 479 z-score: 540.4 E(): 3.7e-23, 34.6% identity in 243 aa overlap. Contains PS00211 ABC transporters family signature and PS00017 ATP/GTP-binding site motif A (P-loop). Also contains PS00039 DEAD-box subfami…
Rv1734c	Rv1734c		1.11463	1.50511	1.10553	1.06795	1.25303	1.41161	1.42618	1.48103	Rv1734c, (MTCY04C12.19c), len: 80. Unknown.
Rv1861	Rv1861		1.20949	1.63678	1.4122	1.31429	1.18124	1.27905	1.24885	1.19904	Rv1861, (MTCY359.12c), len: 101. Function: unknown but contains PS00017 ATP/GTP-binding site motif A (P-loop) TBPARSE score is 0.863
Rv1926c	Rv1926c	mpt63;mpb63	1.34483	1.6682	1.33532	1.14143	1.3617	1.12848	1.36406	1.26692	Rv1926c, MTCY09F9.38, len: 159 aa. Unknown, probably exported protein contains N-terminal signal sequence.
Rv1955	Rv1955		1.22454	2.27528	2.14186	1.99962	2.29177	1.71794	1.49505	1.4147	Rv1955, (MTCY09F9.09c), len: 170 aa. Unknown, startoverlaps another ORF
Rv1956	Rv1956		1.01502	1.73731	1.70709	1.7024	1.72058	1.50856	1.36983	1.29608	Rv1956, (MTCY09F9.08c), len: 149 aa, unknown, possibly involved in regulation, contains probable helix-turn-helix motif at aa 52-73, (+4.78 SD)
Rv1957	Rv1957		1.17003	1.71149	1.67439	1.63708	1.70062	1.50355	1.43315	1.44412	Rv1957, (MTCY09F9.07c), len: 181 aa, unknown
Rv1988	Rv1988		1.20954	1.63504	1.27292	1.17503	1.16084	1.07236	1.03303	1.10876	Rv1988, (MTCY39.31c), len: 179, methyltransferase, similar to eg ERME_SACER P07287 rrna adenine n-6-methyltransferase (370 aa) FASTA scores, opt: 259, z-score: 322.8, E(): 2e-11, (35.1% identity in 171 aa overlap); contains PS00092 N-6 Adenine-specific DNA methylases signature
Rv1998c	Rv1998c		1.023	2.83612	2.15179	2.51042	2.77726	1.92462	1.92656	2.49879	Rv1998c, (MTCY39.20), len: 258, some similarity with unknown Saccharopolyspora erythraea protein SEU82823_3 (266 aa). FASTA scores, U82823|SEU82823_3 Saccharopolyspora erythraea putat (266 aa) opt: 654 z-score: 771.3 E():0;43.8% identity in 249 aa overlaopt: 114, z-score: 141.6, E(): 0.24, (26.8% identity in 246 aa overlap)
hspx	Rv2031c	acr	0.949811	2.48472	1.93488	1.89307	1.91943	0.999155	0.627141	0.607758	Rv2031c, (MTV018.18c), len: 144. hspX. Identical to14 KD ANTIGEN (16 KD ANTIGEN) (HSP 16.3) of M. tuberculosis. BELONGS TO THE SMALL HEAT SHOCK PROTEIN (HSP20) FAMILY. (See J. BACTERIOL. 174:1352-1359(1992); INFECT. IMMUN. 60:2066-2074(1992)). FASTA scores: P30223|14KD_MYCTU 14 KD ANTIGEN (16 KD ANTIGEN) (HS (143 aa) opt: 933 z-score: 1119.3E(): 0; 100.0% identity in 143 aa overlap. TBparse score…
Rv2108	Rv2108	PPE36	0.919332	1.62723	1.28064	1.06839	1.24014	1.08147	1.15818	1.15004	Rv2108, (MTCY261.04), len: 243 aa; N-terminus is similar to N-terminal region of M. tuberculosis PPE family proteins eg. YX23_MYCTU Q10813 hypothetical 41.1 kd protein cy274.23 (404 aa), fasta scores; opt: 431 z-score: 701.6 E(): 3.9e-32, 44.0% identity in 166 aa overlap
Rv2129c	Rv2129c		1.39063	1.67646	1.43675	1.54276	1.43337	1.41958	1.198	1.10288	Rv2129c, (MTCY261.28), len: 293 aa. Probable oxidoreductase, similar to many eg. FABG_SYNY3 P73826 3-oxoacyl-[acyl-carrier protein] reductase (240 aa), fasta scores; opt: 241 z-score: 430.2 E(): 5.1e-17, 32.7% identity in 196 aaoverlap. Also similar to a number of other M. tuberculosisoxidoreductases eg. MTCY210.04 (34.1% identity in 217 aa overlap)
Rv2137c	Rv2137c		1.35263	2.08443	1.60857	1.64118	1.72281	1.75401	1.72259	1.59556	Rv2137c, (MTCY270.31), len: 137. Function: unknown C-terminus is very similar to hypothetical M. leprae protein B2126_C2_188 (150 aa). FASTA best: Q49782 B2126_C2_188. (150 aa) opt: 469 z-score: 623.7 E(): 9.6e-28; (77.2% identity in 101 aa overlap)
mure	Rv2158c		0.885154	1.62791	1.53307	1.65754	1.67099	1.51608	1.90873	1.95444	Rv2158c, (MTCY270.10), len: 535. Function murE: probable UDP-N-acetylmuramoylalanyl-D- glutamate-2,6-diaminopimelate ligase (EC 6.3.2.13; UDP-N-ACETYLMURAMYL-TRIPEPTIDE SYNTHETASE) also related to other M. tuberculosis mur gene products. FASTA best: MURE_BACSU Q03523 (494 aa) opt: 1020 z-score: 1110.1 E(): 0; (40.1% identity in 476 aa overlap)
Rv2233	Rv2233		1.14715	2.03206	1.79989	1.54898	1.70776	1.50682	1.34491	1.28972	Rv2233, (MTCY427.14), unknown, len: 135. Similar toC-terminal part of several PHOSPHOGLYCOLATE PHOSPHATASES egsp|P32662|GPH_ECOLI PHOSPHOGLYCOLATE PHOSPHATASE (252 aa).FASTA score: opt: 184 z-score: 250.0 E(): 2.1e-06; 26.5% identity in 132 aa overlap
Rv2288	Rv2288		1.05619	2.4738	2.2464	1.2355	2.07955	1.66432	1.30667	1.67179	Rv2288, (MTCY339.22c), len: 125. Unknown
Rv2302	Rv2302		1.24427	1.89194	1.66009	1.47165	1.47053	1.28957	1.20532	1.0044	Rv2302, (MTCY339.07c), len: 80, Similar to Mycobacterium tuberculosis AL021942|MTV039_7 (88 aa) FASTA scores,opt: 300 z-score: 431.5 E(): 1.6e-16; 61.8% identity in76 aa overlap, and similar to M. leprae U650M G699303 (53aa) FASTA scores, opt: 89 z-score: 140.9, E(): 0.66, (45.5% identity in 33 aa overlap)
Rv2305	Rv2305		1.17061	1.83775	1.62755	1.42201	1.66698	1.80209	2.07802	2.06853	Rv2305, (MTCY339.04c), len: 429. Unknown
nark1	Rv2329c		1.58315	1.50241	1.22044	1.15571	1.35448	1.1872	1.46915	1.44061	Rv2329c, (MTCY3G12.05), len: 515. narK1, probale nitrite extrusion protein. Equivalent to Z98741|MLCB22_25 Mycobacterium leprae cosmid B22; P (517 aa). FASTA score: opt: 2224 z-score: 2696.7 E(): 0; 69.3% identity in 488 aa overlap; similar to Z86089|MTCY6A4_5 Mycobacterium tuberculosis cosmid (469 aa) opt: 2000 z-score: 2425.8 E():0; 62.6% identity in 470 aa overlap; and similar toNARK_ECOLI P10…
Rv2331	Rv2331		1.95687	2.20208	1.89653	1.72693	2.04545	1.79358	1.52883	1.55876	Rv2331, (MTCY3G12.03c), len: 128. Unknown, shortened version of MTCY3G12.03c to eliminate overlap with MTCY3G12.04
Rv2358	Rv2358		1.1755	1.51967	1.47707	1.42945	1.56509	1.44826	1.23096	1.10388	Rv2358, (MTCY27.22c), len: 135 aa. Probable transcriptional regulator, similar to eg AL022004|MTV043_19 Mycobacterium tuberculosis seque (130 aa) opt: 201 z-score: 248.3 E(): 2.6e-06; 34.3% identity in 108 aa overlap; SMTB_SYNP7 P30340 transcriptional repressor smtb. synec (122 aa), fasta scores, opt: 175 z-score: 225.1 E(): 1.6e-05, (32.2% identity in 90 aa overlap), similar to ARR1_ECOLI P15905…
Rv2390c	Rv2390c		2.08806	2.56283	1.63727	1.44406	1.51526	1.31893	1.07422	1.05131	Rv2390c, (MTCY253.31), len: 185. Similar to Y07Q_MYCTU Q11032 hypothetical 23.5 kd protein cy02b10 (220 aa), fasta scores, opt: 223 z-score: 274.3 E(): 2.8e-08, (26.8% identity in 190 aa overlap) and Y07R_MYCTU Q11033 hypothetical 28.3 kd protein cy02b10. (261 aa), fasta scores,opt: 238, E(): 3.4e-09,(27.6% identity in 163 aa overlap)
Rv2396	Rv2396	PE_PGRS41	1.28615	2.26802	1.82263	1.6075	1.63887	1.43531	1.40713	1.34769	Rv2396, (MTCY253.25c), len: 361. Member of PE family, PGRS subfamily gly rich protein, len: 361, similar to egY03A_MYCTU Q10637 hypothetical glycine-rich 49.6 kd pro (603 aa), fasta scores, opt: 1144, E(): 2.2e-40, (54.8% identity in 372 aa overlap); contains PS00583 pfkB family of carbohydrate kinases signature 1
tig	Rv2462c		1.0744	1.80556	1.5126	1.40799	1.45992	1.34042	1.3857	1.25501	Rv2462c, (MTV008.18c), len: 466 aa. tig, possible chaperone protein; similar to trigger factor from several organisms eg. TIG_BACSU P80698 trigger factor (tf) (423 aa), fasta scores; opt: 648 z-score: 578.2 E(): 5.2e-25, 29.9% identity in 411 aa overlap
scob	Rv2503c		1.02425	1.65106	1.41884	1.47394	1.46703	1.27801	1.24339	1.39872	Rv2503c, (MTCY07A7.09c), len: 218 aa. scoB, 3-Oxo Acid:CoA Transferase, B Subunit similar to eg PCAJ_BACSU P42316 probable 3-oxoadipate coa-transferase SUBUNIT B (EC 2.8.3.6) (216 aa) opt: 820 z-score: 990.7 E(): 0, (58.2% identity in 201 aa overlap)
lpps	Rv2518c		1.2199	1.67957	1.46488	1.33416	1.38169	1.2455	1.42754	1.37266	Rv2518c, (MTV009.03c), len: 408. Unknown but similar to several hypothetical mycobacterial proteins and equivalent to Mycobacterium leprae protein MLCL383.33; len: 414 aa; also similar to YV09_MYCTU Q11149 hypothetical 47.9 kd protein cY20G9.09 (451 aa). FASTA scores: sptr|O07707|O07707HYPOTHETICAL 43.6 KD PROTEIN (407 aa) opt: 2300 z-score: 2660.7 E(): 0; (82.5% identity in 406 aa overlap); and …
Rv2615c	Rv2615c	PE_PGRS45	0.967094	1.6285	2.07165	2.57163	2.60465	3.04275	2.74622	2.85479	Rv2615c, (MTCY01A10.19), len: 461 aa. Member of M. tuberculosis gly-, ala-, asn-rich PE protein family, pgrs subfamily
Rv2617c	Rv2617c		1.01657	2.1267	2.16243	2.08984	2.36244	2.01056	1.52127	1.38331	Rv2617c, (MTCY01A10.17), len: 146 aa. Unknown, somesimilarity to YFID_BACSU P54720 hypothetical protein in glvbc 3'region (134 aa), fasta scores, opt: 98, E(): 1.2, (30.6% identity in 111 aa overlap)
Rv2632c	Rv2632c		1.44928	2.42034	2.26916	1.9776	2.01042	1.72189	1.48616	1.37559	Rv2632c, (MTCY441.02c), len: 93. Highly similar to hypothetical M. tuberculosis protein, MTCY04C12.23. FASTA score: NID: g1654017 - Mycobac (153 aa) opt: 319 E(): 1.3e-16; 53.9% identity in 89 aa overlap
Rv2633c	Rv2633c		1.97078	3.82688	3.23015	2.76322	3.02966	2.42162	2.22219	2.06624	Rv2633c, (MTCY441.03c), len: 161. Unknown
Rv2654c	Rv2654c		1.23671	2.86283	2.08061	1.98002	2.02045	1.82906	1.92513	1.81821	Rv2654c, (MTCY441.23c), len: 81. Unknown, ala-rich some similarity to antifreeze proteins, possibly phage protein
Rv2657c	Rv2657c		1.43759	1.53809	1.26049	1.17853	1.24817	1.31804	1.38062	1.22022	Rv2657c, (MTCY441.26c), len: 86. Probable phage protein. Similar to gp36 protein of mycobacteriophage L5 Q05246|VG36_BPML5 GENE 36 PROTEIN (GP36). - MYCOBA (56 aa)opt:169 E(): 8.9e-07 (50.0% identity in 50 aa overlap). Also similar to Mycobacteriophage D29 dCMP deaminase (g1) gene Similarity suggests alternative start at 21737. Contains possible heli-turn-helix motif at aa 34 - 55, (+4.47 SD)
Rv2658c	Rv2658c		1.0572	2.38366	1.78474	1.75995	1.60311	1.47814	1.8964	1.84709	Rv2658c, (MTCY441.27c), len: 120. Unknown, probablyphage protein
Rv2705c	Rv2705c		1.45899	1.60669	1.41997	1.31641	1.39484	1.33182	1.38091	1.26459	Rv2705c, (MTCY05A6.26c), en: 129. Function: unknownunlikely orf
Rv2758c	Rv2758c		1.80321	1.63652	1.42981	1.09076	1.19046	1.47923	0.928527	1.01343	Rv2758c, (MTV002.23c), len: 88 aa. Unknown; similarto several M. tuberculosis hypothetical proteins eg. TR:P95008 MTCY159.11C (92 aa), fasta scores; opt: 151 z-score: 268.9 E(): 8e-08, 66.7% identity in 45 aa overlap. Contains PS00402 Binding-protein-dependent transport systems inner membrane comp signature
fabg5	Rv2766c		1.39281	1.54024	1.30786	1.39524	1.36585	1.54318	1.0533	1.06377	Rv2766c, (MTV002.31c), len: 260 aa. fabG5, probable 3-oxoacyl-[acyl-carrier protein]; Similar to many. fasta scores; sp|P51831|FABG_BACSU 3-OXOACYL-[ACYL-CARRIER PROTEIN] (246 aa) opt: 504 z-score: 639.3 E(): 4e-28; 37.2% identity in 247 aa overlap. Also similar to many other M. tuberculosis acyl-carrier proteins eg. MTCY03C7.07 (38.5% identity in 244 aa overlap). Contains PS00061 Short-chain alc…
Rv2797c	Rv2797c		1.13262	1.54592	1.17048	1.25062	1.28264	1.41073	1.47297	1.58758	Rv2797c, (MTCY16B7.46), len: 562. Unknown, containsPS00120 Lipases, serine active site, similarity to Z83863|MTCY159_14 Mycobacterium tuberculosis cosmid (403 aa) opt:537 z-score: 530.8 E(): 4.8e-22; 40.8% identity in 292aa overlap
Rv2893	Rv2893		1.54034	1.66946	1.67044	1.7893	1.73398	1.89121	1.53162	1.30137	Rv2893, (MTCY274.24), len: 325, similar in part to gp|AL021959|MTV042_1 Mycobacterium tuberculosis sequen (244aa) opt: 264 z-score: 339.4 E(): 2.2e-11; 34.0% identity in 162 aa overlap; also similar to alkanal monooxygenasealpha chain, eg LUXA_KRYAL P18299 (357 aa), FASTA scores, opt: 130, z-score: 156.1, E(): 0.038, (23.7% identity in 131aa overlap)
rnc	Rv2925c		1.23996	1.63603	1.4628	1.3773	1.48141	1.28975	1.33275	1.22809	Rv2925c, (MTCY338.14c), len: 240. RNase III, Q10962; RNC_ECOLI P05797 ribonuclease III, (226 aa) opt: 459, z-score: 563.7, E(): 7.5e-25, (41.8% identity in 213 aa overlap); contains PS00517 Ribonuclease III family signature
Rv3067	Rv3067		1.15173	1.61289	1.44596	1.38144	1.61722	1.38215	1.73208	1.53715	Rv3067, (MTCY22D7.14c), len: 136. Function: unknownhas hydrophobic stretch at N-terminus, some similarity to hypothetical M. tuberculosis proteins such as MTCY50.11 andMTV049_2. TTG start chosen on basis of codon usage but upstream ATG also possible. FASTA scores: AL022021|MTV049_25 Mycobacterium tuberculosis seque (108 aa) opt: 183 z-score:197.9 E(): 0.0017; 36.6% identity in 82 aa overlap; andY…
Rv3123	Rv3123		1.25547	1.54033	1.42704	1.19532	1.37713	1.23604	1.08088	1.13879	Rv3123, (MTCY164.33), len: 162 aa. Unknown
whib1	Rv3219		1.43996	1.64379	1.46083	1.09479	1.29147	1.21879	1.10281	1.14892	Rv3219, (MTCY07D11.07c), len: 84, whiB-homolog, putative regulatory protein, similar to MTCY78_13. FASTA best: SCWHIB_1 S;coelicolor whiB gene; Regulatory (87 aa, E(): 7e-10;43.8% identity in 73 aa overlap. Also similar to U00020_2 Mycobacterium leprae cosmid B229, 42.7% identity in 82 aa overlap
desa3	Rv3229c		1.12206	1.79038	1.70419	1.5917	1.59038	1.7742	1.5217	1.45262	Rv3229c, (MTCY20B11.04c), len: 427. Function: desA3, but shows some similarity to desaturases. FASTA best:D90914_112 Synechocystis Q08871 LINOLEOYL-COA DESATURASE (EC 1.14.99.25) (359 aa), opt: 319 z-score: 380.8 E(): 3.2e-14; (25.1% identity in 295 aa overlap)
Rv3237c	Rv3237c		1.22816	1.51383	1.44314	1.51638	1.46435	1.3688	1.24758	1.23948	Rv3237c, (MTCY20B11.12c), len: 160, unknown some similarity to putative potassium channel protein. FASTA best:YD57_METJA Q58752 putative potassium channel protein (343 aa) opt: 143 z-score: 180.3 E(): 0.0047; (33.8% identity in68 aa overlap). Also similar to AE001018_4 Archaeoglobus fulgidus O29024 HYPOTHETICAL 17.5 KD PROTEIN, 29.0% identityin155 aa overlap
Rv3238c	Rv3238c		1.5244	2.09385	1.83778	1.7374	1.5449	1.65256	1.38285	1.23348	Rv3238c, (MTCY20B11.13c), len: 244, unknown, possible membrane protein
Rv3249c	Rv3249c		1.13397	2.46362	1.86663	1.64556	1.79151	1.40145	1.3041	1.07892	Rv3249c, (MTCY20B11.24c), len: 211. Function: unknown but some similarity to hypothetical transcriptional regulator in M. tuberculosis. FASTA best: Y08R_MYCTU Q11063 hypothetical transcriptional regulator (202 aa), opt: 191 z-score: 240.3 E(): 2.2e-06; (28.3% identity in 180 aa overlap). Also some similarity to D90899_48 Synechocystis P72624 HYPOTHETICAL 22.6 KD PROTEIN and MTCY63_7. Possible hel…
rsbw	Rv3287c		1.01752	1.86876	1.96452	1.95381	1.98401	1.72576	1.80026	1.98236	Rv3287c, (MTCY71.27c), len: 242, usfX, hypotheticalprotein, identical to AF001306_2 Mycobacterium tuberculosisP96892 USFX (100.0% identity in 242 aa overlap). Start chosen by similarity, overlapping end of next ORF. Also similar to M. leprae Q49667 B1308_F3_89 (75 aa), fasta scores, opt: 308, E(): 2.7e-15, (72.2% identity in 72 aa overlap), also similar to RSBW_BACSU P17904 anti-sigma b factor (1…
deoa	Rv3314c		0.975326	1.63978	1.44452	1.3917	1.42953	1.29217	1.3413	1.42022	Rv3314c, (MTV016.14), len: 427. deoA, probable thymidine phosporylase, similar to many e.g. P77836|PDP_BACST (433 aa) best with human TYPH_HUMAN (482 aa). Contains PS00647 Thymidine and pyrimidine-nucleoside phosphorylases signature. FASTA scores: sp|P19971|TYPH_HUMAN THYMIDINE PHOSPHORYLASE PRECURSOR (482 aa) opt: 957 z-score: 1115.0 E(): 0;44.4% identity in 441 aa overlap and sp|P77836|PDP_BACS…
Rv3354	Rv3354		1.93708	3.48645	2.07493	1.9941	1.95878	2.168	1.90776	1.55306	Rv3354, (MTV004.11), len: 129, unknown similar to several Mycobacterial hypothetical proteins eg. TR:E332950 (EMBL:Z98271) MLCB1779.15 from M. leprae (168 aa), fasta scores; opt: 467 z-score: 665.0 E(): 7e-30, 55.9% identity in 127 aa overlap. Also to M. tuberculosis MTCI125.12 (47.0% identity in 115 aa overlap). Also similar to MTCI125_11, MTCY16F9_4, MTV049_25.
Rv3479	Rv3479		1.02504	1.73953	1.54224	1.46373	1.49802	1.21179	1.36285	1.15445	Rv3479, (MTCY13E12.32), len: 1075. Function: unknown, first start taken. Hydrophobic stretches at C-terminus
lipf	Rv3487c		1.60467	2.31184	1.84154	1.64051	1.80277	1.55874	1.6511	1.80012	Rv3487c, (MTCY13E12.41c), len: 277. Function: unknown but similar to esterases and lipases of around 300 aa. Best with M. leprae protein Q50058. FASTA results: Q50058 COSMID B1740 (143 aa) opt: 565; E(): 3.9e-31; 61.8% identity in 136 aa overlap. Also similar to MTCY253.36c (FASTA score: 1.3e-22; 36.2% identity in 254 aa overlap). TBparse score is 0.940
Rv3612c	Rv3612c		1.37431	1.93025	1.58257	1.39366	1.5018	1.32365	1.21953	1.30013	Rv3612c, (MTCY07H7B.10), len: 109. Unknown
Rv3686c	Rv3686c		1.77078	1.5667	1.38491	1.34652	1.36007	1.13691	1.19133	1.12878	Rv3686c, (MTV025.034c), len: 110. Unknown, but similar to Rv3288c (MTCY71.28c),(137 aa, 29.1% identity in 79 aa overlap)
Rv3741c	Rv3741c		1.15306	2.00938	1.37246	1.06427	1.08797	1.21179	0.825039	0.730242	Rv3741c, (MTV025.089c), len: 224. Unknown, partially similar to M. tuberculosis probable monoxygenase MTCY01A6.14 (489 aa) and various monoxygenases. FASTA scores: gp|Z83864|MTCY1A6_14 Mycobacterium tuberculosis cosmid (489 aa);opt: 542 z-score: 672.7 E(): 5.8e-30. 50.0% identity in162 aa overlap. Also similar to MTV013_4; and MTCY31_22; TBparse score is 0.911, Similarity to MTCY01A6.14 and MTV01…
Rv3749c	Rv3749c		1.12344	1.6656	1.42649	1.2825	1.28245	1.15523	1.33956	1.2457	Rv3749c, (MTV025.097c), len: 169. Unknown. ContainsPS00092 N-6 Adenine-specific DNA methylases signature
Rv3822	Rv3822		1.39978	1.76808	1.33098	1.22419	1.2879	1.11539	1.15195	1.11405	Rv3822, (MTCY409.08c), len: 404. Unknown, similar to M. leprae hypothetical protein Q49633 LEPB1170_F3_112 (391 aa),fasta scores; opt: 601 z-score: 485.5 E(): 5e-20, 36.3% identity in 342 aa overlap. Also similar to M. tuberculosis hypothetical proteins e.g. MTCY03C7.17c (38.1% identity in 281 aa overlap). Alsosimilar to Rv1184c, Rv1430, Rv0159c etc.
pks2	Rv3825c		1.60571	2.45165	1.84105	1.62308	1.76878	1.57921	1.87266	1.73939	Rv3825c, (MTCY409.05), len: 2126. Probable polyketide synthase, highly similar to MCAS_MYCBO Q02251 mycocerosic acid synthase from Mycobacterium bovis (2110 aa), fasta scores; opt: 3495 z-score: 8755.7 E(): 0, 61.6% identity in 2130 aa overlap. Contains PS00606 Beta-ketoacyl synthases active siteand PS00012 Phosphopantetheine attachment site. Also similar to many other M. tuberculosis polyketide …
Rv3855	Rv3855	ethR;aka;etaR	0.952422	1.51268	1.53692	1.64871	1.58092	1.44675	1.50774	1.37653	Rv3855, (MTCY01A6.13c), len: 216. Possible regulatory protein, similar to M. leprae G699124 U1756B (217 aa), fasta scores, opt: 786, E(): 0, (60.4% identity in 202 aa overlap). Also similar to M. tuberculosis Rv3058c(MTCY22D7.23)(216 aa, 32.1% identity in 221 aa overlap). Contains helix-turn-helix motif, aa 46-67 , (+3.55 SD)
Rv3865	Rv3865		1.05998	1.92013	1.56047	1.58632	1.61591	1.52068	1.7158	1.58825	Rv3865, (MTCY01A6.03c), len: 103. Unknown, some similarity to M. leprae G466936 B1620_C2_214, (106 aa), fasta scores, opt: 154,E():5.7e-05, (31.1% identity in 103 aa overlap). Also similar to M. tuberculosis Rv3615c (MTCY07H7B.07)(103 aa, 36.3% identity in 102 aa overlap)
Rv3866	Rv3866		0.971725	1.51039	1.32389	1.33848	1.43903	1.26077	1.28031	1.32025	Rv3866, (MTCY01A6.01c,MTV027.01), len: 283. Unknownsimilar to M. tuberculosis hypothetical proteins e.g. MTV035.17 (295 aa) E(): 1.2e-08, 28.2% identity in 277 aa overlap
Rv3891c	Rv3891c	esxD	1.03324	1.62167	1.30798	1.25343	1.25162	1.13802	1.03173	1.09842	Rv3891c, (MTCY15F10.21), len: 107. Function: unknown. First GTG taken
Rv3896c	Rv3896c		1.10592	1.58524	1.15287	1.14797	1.10897	1.22546	0.998704	0.728395	Rv3896c, (MTCY15F10.16), len: 302. Function: unknown Ala-rich protein. First GTG taken, although TBparse suggests TTG at 16079. Related to putative p60 homologue MTCY10H4.24,(281 aa, 29.0% identity in 290 aa overlap) E() 8.1e-09. FASTA best: TR:Q38352 (EMBL:EMBL; L29568) ORF360 from LACTOCOCCUS DELBRUECKII BACTERIOPHAGE LL-H. z-score: 250.8 E(): 5.5e-07, (40.0% identity in 115 aa overlap)
