# Supplementary material for: Linking the Transcriptional Profiles and the Physiological States of Mycobacterium tuberculosis during an Extended Intracellular Infection
Source: PLoS Pathog. 2012 Jun 21;8(6):e1002769. doi: 10.1371/journal.ppat.1002769 (PMC3380936; doi:10.1371/journal.ppat.1002769)
Supplement: Table S3 — Temporal expression profile of “MT genes”, predicted ORFs annotated in strain CDC1551 genome not originally annotated in the H37Rv genome. Note, the gene order does not match the accompanying gene tree in Fig. S3B. (XLSX) [file ppat.1002769.s012.xlsx]

## Sheet: Sheet1
Table S3
Temporal expression profile of "MT genes", predicted ORFs annotated in strain CDC1551 genome not originally annotated in the H37Rv genome. Note, the gene order does not match the accompanying gene tree in Fig S3B.
Time			2hr	Day 2	Day 4	Day 6	Day 8	Day 10	Day 12	Day 14
Gene	Common	Synonym	Ratio	Ratio	Ratio	Ratio	Ratio	Ratio	Ratio	Ratio	Description (Tuberculist annotation)
MT2467			3.31499	5.69993	3.11522	2.91493	2.72857	3.39598	3.59609	3.66533	hypothetical protein
MT2466			2.77888	6.18161	4.0122	3.66206	3.44036	4.16373	4.50682	4.28646	hypothetical protein
MT1122.1			2.14867	5.60595	3.87781	3.40117	3.66193	3.45935	3.43184	2.69496	hypothetical protein
MT0124			1.76891	4.0268	2.75773	2.34422	2.65409	2.2887	2.25911	1.94514	hypothetical protein
MT3413			1.74502	2.53047	2.15363	1.95766	2.16938	2.40313	2.5845	2.6158	hypothetical protein
MT3220.2			1.69798	1.7139	1.68743	1.72884	1.90421	1.53757	1.38467	1.50457	PE family protein
MT3580.2			1.56136	1.27674	0.959383	0.927859	1.07071	1.06749	1.14967	1.18552	hypothetical protein
MT2941			1.54809	2.45831	2.52294	2.61176	2.69015	2.47215	2.63745	2.42257	hypothetical protein
MT3290.2			1.50857	2.24083	1.43447	1.19345	1.24823	1.36057	1.52812	1.57422	hypothetical protein
MT2405			1.46879	1.4103	1.24663	1.14192	1.2009	1.2901	0.867754	0.810405	hypothetical protein
MT0717.1			1.45816	1.5377	1.38537	1.32656	1.26905	1.37665	1.93366	0.914015	hypothetical protein
MT3290.1		whiB7;Rv3197A	1.45494	2.17297	1.29252	1.20326	1.13912	1.06192	1.26795	1.2035	conserved hypothetic
MT3962			1.39233	1.36346	1.27983	1.25542	1.18177	1.26286	1.33595	1.26548	hypothetical protein
MT0603			1.37794	1.38634	1.14549	1.07816	0.996713	1.12574	0.961511	0.978204	hypothetical protein
MT1181			1.37395	1.5259	1.41262	1.09131	1.68873	1.21568	2.05792	2.04083	hypothetical protein
MT3994			1.37173	1.50127	1.40672	1.34835	1.41128	1.3037	1.2988	1.25465	hypothetical protein
MT3846			1.35631	1.19746	1.1561	1.06999	1.11843	1.13724	0.879119	0.961889	hypothetical protein
MT3560			1.35504	1.18928	0.990654	0.883253	1.01872	0.963594	1.01662	0.935888	hypothetical protein
MT0085.1			1.35463	1.04156	1.01522	0.952313	0.960796	0.996534	0.698333	0.703275	Hypothetical protein
MT1520		Rv1473A	1.34348	1.35678	1.21421	1.13359	1.32193	1.36352	1.36188	1.33334	hypothetical protein
MT0697			1.32661	1.15516	1.13972	1.04064	1.14091	1.13067	1.36843	1.34758	hypothetical protein
MT2365		Rv2307A	1.30681	2.0773	1.58453	1.49543	1.47316	1.5958	1.40727	1.33174	hypothetical protein
MT3223			1.30681	1.41078	1.08013	1.07022	1.23043	1.12944	1.13049	1.17299	hypothetical protein
MT1055			1.30628	1.11103	1.02238	1.02856	1.00947	1.06135	1.33749	1.33253	hypothetical protein
MT0853			1.30483	1.42289	1.29175	1.29108	1.37575	1.33261	2.21023	2.27726	hypothetical protein
MT0031			1.30133	1.26096	1.2238	1.15924	1.15281	1.03693	1.00762	0.967147	hypothetical protein
MT2423.1			1.28192	1.27061	1.07808	0.972615	1.03718	1.05009	1.05709	1.01538	hypothetical protein
MT1086			1.26846	0.982066	1.04337	1.12391	1.16213	1.00862	0.919749	0.983462	hypothetical protein
MT0973			1.2668	1.36146	1.26429	1.39262	1.2657	1.27515	1.34468	1.51578	hypothetical protein
MT2370.2			1.26678	0.928092	1.0633	1.0806	1.02586	0.97555	0.964168	1.05953	hypothetical protein
MT0740.1			1.26096	1.97765	1.57033	1.46346	1.70024	1.85692	2.11668	2.3796	hypothetical protein
MT0987			1.26004	0.870447	0.768337	0.767821	0.728028	0.814096	0.587367	0.623443	hypothetical protein
MT2455			1.25629	1.47567	1.33262	1.29061	1.2938	1.34365	1.20221	1.24499	hypothetical protein
MT2510			1.2561	1.22464	0.973635	0.893261	0.944992	0.964108	0.799767	0.860343	hypothetical protein
MT0600			1.25376	1.24277	1.13284	1.18293	1.16278	1.07235	1.00195	1.22395	hypothetical protein
MT1025.1			1.24745	1.14476	1.02013	0.944185	0.922992	1.05686	0.98193	0.893875	hypothetical protein
MT3297			1.24685	1.37272	1.18615	1.12578	1.18164	1.12277	0.996448	0.959549	hypothetical protein
MT3483			1.24021	1.18999	1.15775	1.08	1.09194	1.11123	1.00944	1.00773	hypothetical protein
MT0663			1.23667	0.843857	0.896796	0.824905	0.866457	0.941056	0.926121	0.889429	ribosomal protein L3
MT3510.1			1.22768	1.00268	1.05249	1.16612	1.06907	1.17534	1.23092	1.20615	hypothetical protein
MT0761			1.22402	1.88811	1.36699	1.29108	1.64808	1.73173	2.30444	2.76059	hypothetical protein
MT1178			1.22214	1.43393	1.22103	1.17772	1.19098	1.14698	1.05741	1.06712	hypothetical protein
MT1083.2			1.21963	1.20656	1.2078	1.18917	1.1241	1.15211	1.10584	1.1237	Hypothetical protein
MT1364		Rv1322A	1.20803	1.07569	1.02168	0.94715	0.918701	1.03343	0.99511	0.986902	4-hydroxyphenylpyruvate dioxygenase C terminal domain containing protein
MT2115			1.19773	1.15955	0.985052	0.963172	0.953968	1.00266	1.16208	0.979442	hypothetical protein
MT2960			1.18535	1.45973	1.50469	1.49105	1.4882	1.52491	1.37874	1.19997	hypothetical protein
MT1717			1.18106	1.51149	1.0649	1.06836	1.12478	1.16041	1.04482	0.949466	hypothetical protein
MT0910.1			1.17909	1.29595	1.04074	1.03555	1.06796	1.07449	0.833802	0.780172	hypothetical protein
MT2201			1.1756	0.960741	0.999003	0.912923	0.957699	0.898014	0.763398	0.737211	hypothetical protein
MT1676		Rv1638A	1.1753	1.65113	1.29198	1.23662	1.32355	1.13508	1.23209	1.20522	conserved hypothetical protein
MT1483			1.17315	1.09526	1.06918	1.03118	0.985328	0.980691	0.928529	0.957143	transcriptional regu
MT3449.2			1.17267	1.04217	1.01622	1.03139	1.00753	1.07549	1.13844	1.21834	hypothetical protein
MT0196			1.17007	0.96086	0.948454	0.991267	0.986046	0.944066	0.89515	0.956312	hypothetical protein
MT3284			1.16923	1.12677	1.30779	1.23284	1.17358	1.34054	1.40492	1.48345	hypothetical protein
MT2565			1.16456	1.90357	1.50859	1.31506	1.5028	1.65616	1.91925	2.08914	hypothetical protein
MT3953			1.16435	1.06089	1.04155	1.0252	1.03139	1.09905	1.28689	1.21213	hypothetical protein
MT1800			1.16368	1.50103	1.10114	1.10386	1.26049	1.34154	1.32465	1.64841	glycosyl transferase
MT3282			1.16333	1.25114	1.04038	1.12578	1.09737	1.14205	1.15717	0.929238	hypothetical protein
MT0762.1			1.1622	1.50282	1.35763	1.23993	1.31632	1.27193	1.19174	1.03385	Hypothetical protein
MT3174.2			1.16169	1.18522	0.959565	1.05427	1.06262	1.15141	1.46125	1.51084	hypothetical protein
MT4019			1.16132	1.07921	1.10809	1.11708	1.1296	1.10579	0.889011	1.06864	hypothetical protein
MT3052.2			1.16033	0.911699	0.961937	0.955265	0.934613	0.955956	0.917933	0.900394	ribosomal protein L2
MT2401.2			1.15939	1.72747	1.24464	1.24928	1.20639	1.4966	1.87952	1.58985	hypothetical protein
MT2297			1.15595	0.885976	0.946852	0.909257	0.930434	0.902963	1.01151	0.868362	hypothetical protein
MT3024			1.15436	0.955977	0.988704	0.959615	1.04747	0.962292	0.875215	1.04132	hypothetical protein
MT0506			1.15435	1.06634	1.06361	1.06318	1.0368	1.10517	1.09556	1.16564	hypothetical protein
MT0694			1.15018	1.59018	1.40231	1.31868	1.40058	1.42223	1.6583	1.31285	hypothetical protein
MT3080.1			1.14985	1.41364	1.20338	1.1619	1.23688	1.15282	1.3817	1.27007	hypothetical protein
MT1815			1.14953	1.31933	1.09744	1.00041	1.08084	1.02469	1.771	1.75253	IS3 family transposase, degenerate
MT3762			1.14819	1.95315	1.51373	1.45326	1.6262	1.61412	1.94704	2.0675	hypothetical protein
MT3412			1.14393	1.60565	1.25608	1.15472	1.214	1.03393	1.57986	1.5427	hypothetical protein
MT1070.1			1.14363	0.884442	0.919045	0.894493	0.891468	0.883155	0.705673	0.708321	hypothetical protein
MT3631			1.14005	1.22431	1.08652	1.04681	1.08476	1.07735	1.11519	1.08949	hypothetical protein
MT0023			1.1383	1.03739	1.11754	1.14618	1.13454	1.15711	1.25639	1.23016	conserved hypothetic
MT0521		Rv0500A	1.13803	1.43396	1.41476	1.41191	1.36544	1.25281	1.2805	1.09264	excisionase, putativ
MT1288			1.13287	1.41703	1.08505	1.18316	1.33174	1.42196	1.6082	1.75217	hypothetical protein
MT2803.1			1.12943	1.11976	1.05151	1.00513	1.03174	1.06815	1.39372	1.35675	hypothetical protein
MT1070			1.12751	1.26976	1.26345	1.19012	1.07866	1.15202	1.16511	1.0532	hypothetical protein
MT0639			1.12587	0.914244	0.969914	0.972376	0.976183	0.92433	0.827156	0.884428	hypothetical protein
MT0407.1			1.12487	1.31553	1.35548	1.3836	1.25733	1.21235	1.21772	1.09543	hypothetical protein
MT0159			1.12133	1.30493	1.1399	1.18307	1.21368	1.19695	1.14992	1.30405	hypothetical protein
MT2460			1.1202	1.16864	1.16671	1.1091	1.13506	1.11172	1.07755	1.04277	hypothetical protein
MT3033			1.12003	0.905712	0.934898	0.985529	0.956629	0.960975	0.954516	1.02245	hypothetical protein
MT0598			1.11974	1.13601	1.13249	1.1638	1.19522	1.17967	1.35704	1.21433	hypothetical protein
MT3535			1.11853	1.14496	1.1908	1.13779	1.17982	1.16418	1.1028	1.10999	hypothetical protein
MT2418			1.11794	1.00498	0.968267	0.96054	1.06559	1.02858	0.961784	0.974415	hypothetical protein
MT1118.2			1.11783	1.37043	1.38258	1.30255	1.21234	1.28608	1.21504	1.27737	hypothetical protein
MT3671.1		Rv3566A	1.11301	1.09302	1.0153	1.03016	0.964341	0.981308	1.05023	1.00811	Hypothetical protein
MT3014			1.11204	1.06803	1.13047	1.08284	1.22436	1.10658	0.898417	0.874085	hypothetical protein
MT2880.1			1.11171	1.33276	1.1734	1.14019	1.20138	1.17266	0.994771	0.944515	Hypothetical protein
MT1924.1			1.11167	0.501735	0.555968	0.538855	0.551479	0.607332	0.590851	0.60088	hypothetical protein
MT3318			1.11011	1.10781	1.05013	0.958727	1.00413	1.01753	0.998479	0.999571	conserved hypothetical protein
MT1190			1.10652	1.09561	1.08136	1.07153	1.04972	1.0204	0.919031	0.833414	hypothetical protein
MT3780		Rv3678A	1.10553	1.05307	1.01063	1.01164	0.945221	1.04468	0.909144	0.836232	conserved hypothetic
MT3520			1.1053	1.01126	1.16505	1.1489	1.0857	1.13197	1.09362	1.06986	hypothetical protein
MT3280			1.10508	1.25367	1.19193	1.10563	1.10639	1.10346	1.11076	1.061	hypothetical protein
MT2375			1.10481	1.06699	1.04139	1.09468	1.13124	1.1232	0.992504	1.05367	hypothetical protein
MT1360			1.09725	1.0048	0.959439	0.946554	0.918661	0.942395	1.06352	0.992735	adenylate cyclase, p
MT0937			1.09242	0.917891	0.869606	0.885174	0.826815	0.938231	0.883978	0.919471	hypothetical protein
MT0812		Rv0787A	1.09102	0.871388	0.839293	0.848858	0.875529	0.855347	0.840812	0.780331	conserved hypothetic
MT0719.1			1.09058	1.35657	1.48204	1.48191	1.39454	1.29002	1.84686	1.62017	hypothetical protein
MT3106.1			1.08627	1.51985	2.27163	2.18947	2.82682	1.71278	0.987498	0.888595	PE family protein
MT1771.1			1.08471	1.01885	0.932874	0.906015	0.965001	0.966424	0.935727	0.899026	hypothetical protein
MT1054.1			1.08055	0.943555	0.901399	0.885148	0.950996	0.989641	0.99272	1.04421	Hypothetical protein
MT0036			1.07584	0.791274	0.855659	0.868908	0.87246	0.911029	0.877041	0.895661	hypothetical protein
MT0291.4			1.07544	1.10097	1.09553	0.995534	1.15426	1.1689	1.06924	1.19792	hypothetical protein
MT1488			1.07339	1.00631	0.995102	0.995521	0.957318	1.00135	0.999818	1.04702	hypothetical protein
MT1650.1			1.06946	1.24279	1.26288	1.1175	1.37597	1.14656	1.25087	1.24545	hypothetical protein
MT2326			1.06746	1.32138	1.17601	1.06301	1.18595	1.16201	0.901903	0.792396	hypothetical protein
MT2325			1.0661	1.00375	1.02323	0.893992	0.866647	0.945825	1.10308	1.04327	hypothetical protein
MT0416			1.06495	1.27049	1.00465	0.950384	1.0678	1.02666	1.14463	1.06196	hypothetical protein
MT0638.1		Rv0609A	1.06298	1.22514	1.30949	1.30117	1.25449	1.301	1.24623	1.26495	hypothetical protein
MT2168			1.05916	1.22576	1.13588	1.05544	1.05653	1.03336	1.13946	1.02868	hypothetical protein
MT3058.1/MT3058.2			1.05782	1.15347	0.942408	0.808571	0.855517	0.993965	0.902241	0.808525	hypothetical protein
MT3615.4			1.0576	1.39691	1.41756	1.4489	1.5221	1.32636	1.40255	1.32208	hypothetical protein
MT2013			1.05636	0.947234	0.960153	0.97525	0.955283	1.00135	0.869755	0.861656	hypothetical protein
MT3204			1.05159	1.02681	1.04077	1.08006	1.18656	1.14934	1.34422	1.47073	hypothetical protein
MT3876.1			1.05125	1.11308	0.982419	0.943613	1.01782	0.998268	1.09806	1.1619	hypothetical protein
MT3428			1.05088	1.00364	1.00389	0.954744	0.949354	0.930863	1.04754	1.01749	transcriptional regulator, AfsR/DnrI/RedD family
MT1356			1.04965	0.802713	0.833514	0.796285	0.797806	0.835328	0.908014	0.881639	hypothetical protein
MT3959			1.04957	0.992483	0.971408	0.893585	0.991333	0.966216	0.873929	0.891779	hypothetical protein
MT1008			1.0474	1.48658	1.30565	1.40699	1.50971	1.38809	1.85858	2.34706	PE_PGRS family prote
MT4041.2			1.04488	1.01373	1.04522	1.16278	1.23776	1.20631	1.23554	1.35021	Hypothetical protein
MT0817			1.04355	1.05351	0.968983	0.99964	0.999793	0.96577	0.973071	1.00021	mercuric reductase/transcriptional regulator, fusion
MT0085		Rv0078A	1.04229	0.911986	0.849792	0.820192	0.853505	0.823326	0.727026	0.722828	hypothetical protein
MT0868			1.03961	0.765081	0.781336	0.785865	0.825049	0.739496	0.521232	0.556365	hypothetical protein
MT2165			1.03893	1.00423	1.04818	1.01729	1.04805	1.05172	0.830949	0.917673	hypothetical protein
MT1798			1.03882	0.88407	0.84118	0.888992	0.900274	0.886855	0.913766	0.9462	hypothetical protein
MT0069			1.03848	1.28028	1.2281	1.19767	1.21569	1.17271	1.04063	1.00215	hypothetical protein
MT0662.1		Rv0634A	1.03812	0.686356	0.914486	0.896916	0.868491	0.91864	0.916569	0.831604	hypothetical protein
MT1232			1.03509	0.772697	0.762875	0.732429	0.758257	0.807052	0.620214	0.704487	hypothetical protein
MT2558			1.03149	1.44523	1.3443	1.33032	1.36144	1.31827	1.1765	1.16013	hypothetical protein
MT3879			1.02973	1.13565	1.10211	1.18941	1.2385	1.26953	1.20622	1.28055	hypothetical protein
MT2880.2			1.02944	1.49831	1.22744	1.1526	1.25553	1.3888	0.921055	0.804224	Hypothetical protein
MT0325			1.0283	1.39605	1.29926	1.21462	1.33959	1.1278	1.46434	1.45903	hypothetical protein
MT3536			1.02658	1.12388	1.14532	1.05577	1.08904	1.05784	1.05676	0.989581	hypothetical protein
MT0116.1			1.0261	0.88753	0.862744	0.799927	0.936631	0.897911	1.13619	1.27662	hypothetical protein
MT3268			1.02596	1.15194	1.04169	0.968023	1.04298	1.02384	1.00163	1.11281	hypothetical protein
MT1266			1.02398	1.11527	1.09397	1.12689	1.15411	1.24382	1.13688	1.32069	hypothetical protein
MT3042			1.02137	1.34269	1.11863	1.11128	1.16166	1.02292	0.975631	0.895924	hypothetical protein
MT1560			1.01981	1.90451	1.78068	1.66433	2.08015	1.63201	1.32768	1.32838	hypothetical protein
MT2080			1.01967	1.19511	1.22265	1.03332	1.11102	1.1587	1.13252	0.998863	conserved hypothetic
MT1556.1			1.01936	0.841465	0.894593	0.8188	0.87779	0.886166	0.869756	0.885206	hypothetical protein
MT2367.1			1.01911	1.11968	1.06728	1.03019	0.99926	0.985475	1.01761	1.0592	Hypothetical protein
MT2424			1.01906	0.935695	0.925782	0.974905	0.987801	0.986396	0.880841	0.888263	hypothetical protein
MT0856.1			1.01757	0.677479	0.757482	0.81421	0.794973	0.824222	0.641949	0.722389	hypothetical protein
MT0573.1			1.01717	1.07668	1.0174	1.04307	1.00571	0.987471	0.959524	0.894861	Hypothetical protein
MT3800			1.01671	0.966776	0.998574	0.972307	0.906555	0.847355	0.771779	0.725653	DNA-binding protein, CopG family
MT3362			1.01662	0.786146	0.738581	0.699232	0.727806	0.804877	0.844526	0.763908	hypothetical protein
MT3767.2			1.0163	0.995602	0.904029	0.932569	1.06085	0.956205	1.00066	1.06919	hypothetical protein
MT3984			1.01591	0.767082	0.754594	0.750551	0.709678	0.83452	0.78305	0.7445	hypothetical protein
MT1342			1.01426	0.780166	0.82194	0.792517	0.806175	0.834816	0.789331	0.821058	hypothetical protein
MT1746.1			1.01393	0.718628	0.84309	0.897771	0.876575	0.885569	0.666579	0.709026	hypothetical protein
MT1742			1.01364	1.12456	1.00089	1.03437	1.16585	0.965398	1.09019	1.28501	hypothetical protein
MT0932			1.01199	0.916329	0.853934	0.861325	0.824763	0.878796	0.920164	0.880332	hypothetical protein
MT1097			1.00923	1.1353	1.03892	0.991289	1.0025	1.07439	1.15667	1.15846	PE_PGRS family prote
MT3436			1.00757	1.23916	1.11205	1.18281	1.25425	1.15293	1.35984	1.38977	hypothetical protein
MT0032			1.00685	0.86812	0.888467	0.816445	0.894127	0.786928	1.38314	1.24825	hypothetical protein
MT3304		Rv3208A;TB9.4	1.00681	0.811505	0.737683	0.688935	0.677873	0.750243	0.735468	0.669703	hypothetical protein
MT3919			1.00428	1.10822	1.12925	1.11309	1.09725	1.01387	0.986474	0.989117	hypothetical protein
MT3454			1.0039	0.891395	0.936777	0.865989	0.87146	0.876599	0.856373	0.782573	Hypothetical protein
MT2676		Rv2601A	1.003	1.16726	1.16416	1.09288	1.12682	1.08769	0.976245	0.936409	hypothetical protein
MT0855			1.00231	1.48469	1.23464	1.32633	1.33845	1.18332	1.11758	1.13852	PE_PGRS family protein
MT0204.1			0.99832	0.936989	0.895883	0.842736	0.842448	0.887754	0.890945	1.0434	hypothetical protein
MT0291.3			0.998162	1.36893	1.33411	1.41799	1.47633	1.40161	1.56768	1.5381	hypothetical protein
MT0780			0.99546	1.3608	1.59092	1.48236	1.55959	1.50901	1.40198	1.28993	hypothetical protein
MT0773.1			0.993379	0.733647	0.821033	0.796905	0.878444	0.854126	0.805137	0.848681	hypothetical protein
MT1535		Rv1489A	0.993299	1.03533	1.11836	1.12277	1.14222	1.03671	1.03411	1.09321	hypothetical protein
MT0910.3			0.992695	0.876014	0.968966	0.972059	0.951952	0.963447	0.999617	0.906519	hypothetical protein
MT3222			0.992594	1.53829	1.45004	1.36897	1.39022	1.0971	1.16439	1.16443	conserved hypothetical
MT0827			0.991885	0.929787	0.899069	0.869853	0.903723	0.88625	1.02032	1.03762	hypothetical protein
MT2370.1			0.987707	1.0089	1.13126	1.09827	1.13528	0.985839	0.929188	0.863871	Hypothetical protein
MT1033			0.984466	0.733211	0.780469	0.792527	0.851915	0.861488	0.917292	0.943077	hypothetical protein
MT3615.3			0.984045	1.15783	1.08835	1.12563	1.16527	1.21524	1.31804	1.44628	PE_PGRS family prote
MT1796			0.976621	1.1722	1.03031	0.920343	0.984279	1.03881	1.35311	1.19573	PPE family protein
MT3958			0.975285	0.760522	0.908907	0.885162	0.948122	0.840767	0.752692	1.00822	hypothetical protein
MT3671.2			0.97417	0.868098	0.886935	0.893074	0.888154	0.888977	0.781482	0.750671	hypothetical protein
MT1096.2			0.9718	1.79719	1.36344	1.22673	1.54974	1.43047	1.18636	1.69322	hypothetical protein
MT2370.3		Rv2309A	0.97076	0.984042	0.943953	0.907164	0.891568	0.89759	0.92784	0.916695	Hypothetical protein
MT1121			0.969421	0.844489	0.843015	0.94726	0.978553	1.01714	0.854871	0.932326	hypothetical protein
MT3103			0.968593	1.36534	1.44349	1.77845	1.81589	1.6378	1.48796	1.59681	hypothetical protein
MT1560.1			0.967184	0.938123	0.980737	0.977073	0.940981	0.954482	1.11381	1.01539	hypothetical protein
MT3847			0.966956	1.05572	0.984962	0.833654	0.897311	0.907082	0.824527	0.766692	hypothetical protein
MT3149.1			0.966795	1.16784	1.0429	0.964032	1.05205	0.953509	0.984979	0.914991	hypothetical protein
MT2364.1			0.966501	1.06932	0.992894	0.977558	0.988588	1.05107	0.999281	0.899516	hypothetical protein
MT2045			0.964739	1.29256	1.10366	1.08474	1.13316	1.01985	0.858396	0.927254	hypothetical protein
MT1790			0.963811	0.863444	0.930642	0.902174	0.870653	0.889209	0.958269	0.984094	hypothetical protein
MT1547		Rv1498A	0.963485	0.890599	0.826641	0.819485	0.818545	0.837283	0.900149	0.812102	hypothetical protein
MT0294			0.961732	0.709779	0.751046	0.675499	0.747141	0.791506	0.766868	0.72594	hypothetical protein
MT2068			0.961523	1.21888	1.16533	1.16554	1.24048	1.0865	1.03656	1.01933	hypothetical protein
MT1759			0.960526	0.941516	1.03979	1.14672	1.14732	1.12504	1.28934	1.0488	hypothetical protein
MT2417			0.958585	0.744821	0.754103	0.824646	0.796406	0.825242	0.727969	0.698331	hypothetical protein
MT1497.2			0.956721	0.775607	0.896649	0.775559	0.793414	0.861484	0.862266	0.742395	hypothetical protein
MT2083			0.956691	0.966412	0.92357	0.958898	0.997948	0.937064	1.01525	1.14329	hypothetical protein
MT2606		Rv2530A	0.953906	0.923234	0.900878	0.83294	0.843925	0.870939	0.809014	0.832701	hypothetical protein
MT2027			0.948854	1.20941	1.152	1.10012	1.17827	1.04267	1.07109	1.07057	hypothetical protein
MT3077			0.948217	0.720562	0.719066	0.692709	0.730118	0.718501	0.647688	0.673593	hypothetical protein
MT3767.1			0.947799	1.08848	0.951381	0.931987	1.06182	1.00827	1.02764	0.922187	hypothetical protein
MT2185.1			0.947663	1.4748	1.39836	1.42668	1.2995	1.49992	1.65278	1.401	PE_PGRS family protein
MT3117			0.942922	0.773505	0.729117	0.725923	0.735386	0.819694	0.849495	0.788407	hypothetical protein
MT3954			0.942519	0.901036	0.879711	0.884821	0.862779	0.83328	0.822839	1.10426	hypothetical protein
MT0859			0.941207	1.03903	0.998913	1.03758	1.04349	1.08016	1.05367	1.39933	hypothetical protein
MT3628			0.940177	1.19778	1.37478	1.33056	1.33814	1.17887	1.23204	1.25332	hypothetical protein
MT0724.1			0.940124	0.881925	0.937237	0.935523	0.959651	0.911021	1.12497	1.22174	hypothetical protein
MT3630			0.939393	1.24653	1.21838	1.1265	1.31015	1.16421	1.12232	1.18404	hypothetical protein
MT1777			0.938495	0.697635	0.810532	0.879302	0.882759	0.817432	0.732497	0.655909	hypothetical protein
MT1978			0.938	1.10264	0.983892	0.910137	0.998233	0.909577	0.887988	0.799519	hypothetical protein
MT1945			0.937713	0.91897	0.908267	0.974654	1.00358	1.02865	0.763119	0.885656	hypothetical protein
MT0772.5			0.935768	1.66152	1.43973	1.46852	1.63362	1.38132	1.41967	1.48244	PE_PGRS family protein
MT4026.1			0.935067	0.870981	0.866657	0.854906	0.877127	0.91684	0.873619	0.794652	Hypothetical protein
MT3322			0.935061	0.791383	0.798648	0.778893	0.82233	0.822781	0.766411	0.864052	hypothetical protein
MT2473			0.934728	0.839836	0.927517	0.940322	0.937748	0.903394	0.857001	0.879782	conserved hypothetic
MT1025.2			0.933585	0.966217	0.980662	0.892282	0.932077	0.972179	0.881821	0.918942	Hypothetical protein
MT2600.1			0.933519	0.827803	0.877165	0.860446	0.904487	0.901554	0.94197	1.08392	hypothetical protein
MT3207			0.932251	1.15925	1.12304	1.21445	1.19445	1.1058	1.18499	1.18787	hypothetical protein
MT0431			0.932175	0.890926	0.902144	0.873196	0.899513	0.90511	0.923477	1.00508	hypothetical protein
MT2277			0.931217	1.04275	1.04289	1.06106	1.09901	1.04169	1.01172	1.05309	conserved hypothetical protein
MT3156			0.930725	1.02866	1.04775	1.00378	0.996437	0.987233	0.991259	1.09653	hypothetical protein
MT3701			0.929599	1.3637	1.21928	1.29495	1.28876	1.32027	1.38834	1.49939	PE_PGRS family prote
MT1006.1			0.928071	1.03245	0.942073	0.978836	1.03482	0.985724	1.2025	0.918238	PE_PGRS family protein
MT2588			0.928057	0.703785	0.791165	0.79208	0.77439	0.85388	0.803928	0.878399	hypothetical protein
MT3449.1			0.92764	1.01871	1.11565	1.24766	1.20119	1.12877	1.15214	1.19282	hypothetical protein
MT0725			0.926748	0.946789	1.11543	1.13955	1.14411	1.05705	0.979641	0.897486	hypothetical protein
MT3808.1		Rv3705A	0.926399	0.869479	0.904751	0.992724	0.947241	0.91487	1.03065	1.09388	hypothetical protein
MT3427			0.922242	0.771121	0.752583	0.790317	0.763183	0.874041	0.842162	0.901329	molybdopterin cofactor biosynthesis protein A (moaA-3)
MT0132			0.921489	0.977318	1.00826	0.95101	1.00923	0.966762	0.864289	0.801662	PE_PGRS family protein
MT1627			0.921045	1.0011	1.16268	1.26204	1.24609	1.29633	1.50027	1.58841	hypothetical protein
MT2015.1			0.91951	1.11755	1.24056	1.30552	1.37771	1.19602	1.18715	1.02532	hypothetical protein
MT2035			0.919302	1.10277	1.23415	1.24345	1.21206	1.14978	1.03227	1.05098	conserved hypothetic
MT0943			0.918145	0.85254	0.881893	0.881149	0.908786	0.862275	0.824823	0.830864	hypothetical protein
MT3755			0.914986	0.771045	0.872694	0.895443	0.887312	0.870114	0.864668	0.857517	hypothetical protein
MT2092			0.914079	0.825121	0.833272	0.843818	0.891285	0.860033	1.0012	0.995002	hypothetical protein
MT2501			0.912573	0.715948	0.778102	0.84033	0.9076	0.968679	1.0273	1.10522	transcriptional acti
MT1537			0.911388	0.65718	0.76231	0.749869	0.762842	0.734927	0.650162	0.625675	hypothetical protein
MT2138		Rv2077A	0.905926	0.724256	0.862524	0.876476	0.822783	0.821816	0.797892	0.837856	hypothetical protein
MT2246			0.903943	0.736758	0.833421	0.847423	0.873856	0.863892	0.778248	0.844596	hypothetical protein
MT0492			0.901903	0.879021	0.890102	0.88987	0.909482	0.924676	0.929215	1.08445	hypothetical protein
MT3102			0.900053	1.04815	1.23819	1.27715	1.49151	1.09331	1.03014	0.964834	hypothetical protein
MT2586.1			0.899366	0.87622	1.01534	1.04258	0.88885	1.03643	1.09715	1.11669	hypothetical protein
MT3878			0.895704	0.684301	0.797139	0.788705	0.727509	0.764146	0.793523	0.855009	hypothetical protein
MT2601.1			0.895229	0.860315	0.877555	0.879972	0.910155	0.92946	0.811909	0.76311	hypothetical protein
MT2080.1			0.888461	0.701332	0.722353	0.690293	0.706498	0.797632	1.24041	1.2361	hypothetical protein
MT0915.1			0.886267	0.856666	0.911782	0.911389	0.882789	0.92618	0.932306	0.921414	hypothetical protein
MT2554.1			0.878565	0.88649	1.01528	1.06711	1.07724	1.03532	1.03352	1.00812	hypothetical protein
MT2988.1			0.877744	0.920609	0.990591	0.952627	0.999938	0.877485	0.798487	0.904528	hypothetical protein
MT1404			0.877595	0.726264	0.81107	0.860682	0.820876	0.811298	0.857117	0.992089	hypothetical protein
MT3289		Rv3196A	0.877462	0.766248	0.902796	0.916682	0.847297	0.877259	0.898809	0.954068	hypothetical protein
MT2365.1		Rv2307B	0.877092	1.55753	1.55799	1.52094	1.45874	1.40068	1.56844	1.32174	hypothetical protein
MT0291			0.876545	1.01828	1.12384	1.11775	1.10779	1.06692	1.22513	1.26734	PE_PGRS family protein
MT1838.1			0.870813	0.884852	0.872102	0.902649	0.926455	0.854697	0.961141	1.00311	hypothetical protein
MT0450			0.868603	0.685249	0.744279	0.705948	0.788339	0.742707	0.663506	0.723639	hypothetical protein
MT1865			0.868217	1.1103	1.13147	1.15754	1.14497	1.06183	0.951869	1.0335	fumarate reductase,
MT1866			0.867886	0.900708	0.859595	0.854698	0.878363	0.837566	0.796657	0.794567	PE_PGRS family protein
MT1713			0.86377	0.941364	0.859821	0.943747	0.878733	0.880814	1.12811	1.17918	hypothetical protein
MT2047			0.860057	0.902072	1.00785	1.21157	1.32307	1.26441	1.24557	1.43026	hypothetical protein
MT1082			0.857496	0.887495	0.9339	0.906928	0.930041	0.918568	0.951188	1.02361	hypothetical protein
MT0768.1			0.854837	1.09471	1.22008	1.27299	1.28039	1.18123	1.20366	1.05773	Hypothetical protein
MT2589.1			0.853412	0.645914	0.705893	0.735835	0.726607	0.722287	0.671078	0.658502	Hypothetical protein
MT1118.1			0.852756	0.884326	0.843757	0.944621	0.932456	0.973241	0.914232	1.14633	PE_PGRS family protein
MT0910.4			0.852062	0.599222	0.683272	0.72275	0.707571	0.735301	0.675211	0.689207	hypothetical protein
MT3767.3			0.850208	0.894746	0.922848	0.932541	0.970872	0.923022	0.913573	1.00301	hypothetical protein
MT3135			0.844629	0.906927	0.935734	0.932253	0.946355	0.917509	1.07798	1.04308	hypothetical protein
MT0946			0.844021	0.575367	0.765069	0.812868	0.797181	0.801775	0.72809	0.771563	hypothetical protein
MT0099.1			0.843806	1.16521	1.10998	1.12422	1.04033	0.972674	1.18259	1.22123	hypothetical protein
MT1497.1			0.840221	1.13001	1.16635	1.20654	1.31854	1.18944	1.14215	1.20702	Hypothetical protein
MT1813			0.834713	0.782294	0.812039	0.863863	0.823982	0.864127	0.917465	0.88697	hypothetical protein
MT3220.1			0.833445	0.638916	0.678686	0.720182	0.737752	0.661389	0.500685	0.490879	hypothetical protein
MT2420			0.826204	1.06774	0.987725	1.00035	1.04322	0.975589	0.95095	1.0379	conserved hypothetic
MT1169			0.825221	0.661333	0.815669	0.807796	0.710656	0.645733	0.779065	0.915139	ketoacyl-CoA thiolase-related protein
MT1499			0.825051	0.707637	0.810577	0.828913	0.879658	0.83985	0.788809	0.90815	PE_PGRS family protein
MT2812			0.824663	1.03181	1.03653	1.04542	1.05421	0.968568	0.992373	0.988365	PE_PGRS family protein
MT3248			0.821796	0.765598	0.870585	0.935766	0.883746	0.954453	1.13854	1.09896	PPE family protein
MT1801			0.816014	0.663272	0.688856	0.65219	0.652278	0.679682	0.688442	0.72678	molybdopterin oxidoreductase
MT3612			0.815905	0.915266	0.962712	1.02861	0.986271	0.956516	1.10441	1.12794	PE_PGRS family prote
MT1909			0.815609	0.703574	0.738045	0.72659	0.750336	0.744578	0.854773	0.876197	hypothetical protein
MT2619			0.807209	0.60947	0.692634	0.712446	0.680844	0.69581	0.825837	0.802874	lipoprotein, putative
MT2045.1			0.807005	0.872073	1.03738	1.2771	1.30877	1.2427	1.16492	1.37563	hypothetical protein
MT2882.1			0.805834	0.995006	1.0546	1.0754	1.03284	1.03516	0.859956	0.779604	hypothetical protein
MT3974.1			0.805498	1.33522	1.35025	1.25914	1.42751	1.19202	1.20196	1.1173	hypothetical protein
MT2011			0.801803	0.714236	0.846831	0.838524	0.928503	0.938506	0.922533	1.0135	hypothetical protein
MT1968			0.798334	1.53118	1.15759	1.02435	1.1679	1.10234	1.16788	1.13262	PPE family protein
MT3292			0.79451	0.584401	0.682285	0.701384	0.682981	0.71681	0.796091	0.762798	conserved hypothetical protein
MT2627.1			0.792082	0.705007	0.862995	0.914739	0.981239	0.960227	0.962036	1.11992	Hypothetical protein
MT2421			0.780844	0.87749	0.780773	0.777948	0.785907	0.832531	0.835503	0.832226	conserved hypothetic
MT0772.2			0.770745	0.725509	0.726901	0.688593	0.753886	0.789525	0.968018	1.02558	Hypothetical protein
MT2144			0.768044	0.576958	0.648726	0.630462	0.657938	0.64833	0.711045	0.735997	hypothetical protein
MT2895			0.76036	0.928908	0.92485	0.989102	1.0017	0.898982	1.11147	1.24967	Hypothetical protein
MT1802			0.749125	0.67644	0.757993	0.75842	0.797394	0.803806	0.90435	0.973995	membrane protein, MmpL family
MT0291.2			0.719018	0.886006	0.957167	1.01937	1.15611	1.15433	1.01354	1.01364	hypothetical protein
MT1812			0.718864	0.734291	0.837171	0.816323	0.836234	0.814082	0.930966	0.871439	hypothetical protein
MT0835			0.708382	0.540632	0.629375	0.692714	0.707139	0.682373	0.74325	0.767556	hypothetical protein
MT2081			0.704265	0.544493	0.66185	0.735487	0.727017	0.778611	0.850736	0.896687	conserved hypothetic
