# Supplementary material for: Linking the Transcriptional Profiles and the Physiological States of Mycobacterium tuberculosis during an Extended Intracellular Infection
Source: PLoS Pathog. 2012 Jun 21;8(6):e1002769. doi: 10.1371/journal.ppat.1002769 (PMC3380936; doi:10.1371/journal.ppat.1002769)
Supplement: Table S4 — Figure 5A - G enes with Early, transient induced temporal profile. (XLSX) [file ppat.1002769.s013.xlsx]

## Sheet: Sheet1
Table S4
Figure 5A -Genes with Early, transient induced temporal profile
			Time
			2hr	Day 2	Day 4	Day 6	Day 8	Day 10	Day 12	Day 14
Gene	Common	Synonym	Ratio	Ratio	Ratio	Ratio	Ratio	Ratio	Ratio	Ratio	Description (Tuberculist annotation)
MT2370.3		Rv2309A	0.97076	0.984042	0.943953	0.907164	0.891568	0.89759	0.92784	0.916695	Hypothetical protein
MT3290.1		whiB7;Rv3197A	1.45494	2.17297	1.29252	1.20326	1.13912	1.06192	1.26795	1.2035	conserved hypothetic
MT3290.2			1.50857	2.24083	1.43447	1.19345	1.24823	1.36057	1.52812	1.57422	hypothetical protein
MT3631			1.14005	1.22431	1.08652	1.04681	1.08476	1.07735	1.11519	1.08949	hypothetical protein
Rv0022c	Rv0022c	whiB5;whmG	1.41303	1.43043	1.17331	1.1759	1.07387	1.0622	1.16702	1.22039	Rv0022c, (MTCY10H4.22c), unknown, len: 139, slight similarity to G466960 WHIB (102 aa) opt: 112, E(): 0.14, (34.3% identity in 67 aa overlap)
Rv0089	Rv0089		1.2806	1.45192	1.20286	1.18627	1.09136	1.10984	1.04555	1.15717	Rv0089, (MTCY251.07), len: 197. unknown, some similarity to sp|P12999|BIOC_ECOLI BIOTIN SYNTHESIS PROTEIN BIOC. (251 aa). FASTA scores: opt: 202 z-score: 262.0 E(): 4.5e-07; 39.0% identity in 118 aa overlap
Rv0090	Rv0090		1.00197	1.2531	1.04935	1.02153	0.96836	0.980281	1.01382	0.989355	Rv0090, (MTCY251.08), len: 256. Unknown.
Rv0262c	Rv0262c	aac	1.23756	1.47616	1.22157	1.16122	1.13797	1.11594	1.09984	1.12481	Rv0262c, (MTCY06A4.06c), len: 181 aa, highly similar to MFU41471_1 M. fortuitum Q49157 AAC(2')-IB aminoglycoside 2'-N-acetyltransferase, (195 aa), fasta scores, opt: 884, E(): 0, (69.1% identity in 181 aa overlap). Also similar to MSU72743_1
Rv0560c	Rv0560c		1.09121	1.17336	1.07877	1.03067	0.969993	1.0497	1.01748	1.03554	Rv0560c, (MTCY25D10.39c), len: 271, methyl transferase, similar to eg Q54300 METHYLTRANSFERASE (211 aa), fastascores, opt: 203 z-score: 252.3 E(): 4.8e-07, (30.9% identity in 136 aa overlap)
Rv0887c	Rv0887c		0.919193	1.04235	0.900573	0.869116	0.796526	0.831365	0.865493	0.901563	Rv0887c, (MTCY31.15c), len: 152, unknown
Rv0902c	Rv0902c	prrB	1.12145	1.33729	1.21708	1.13188	1.09279	1.08569	1.17059	1.08866	Rv0902c, (MTCY31.30c), len: 446. Probale two-component sensor similar to many sensor-like histidine kinase proteins e.g. CPXA_ECOLI P08336 sensor protein cpxa (457 aa),FASTA scores: opt: 364 z-score: 395.5 E(): 1.7e-15, 27.1%identity in 398 aa overlap
Rv1056	Rv1056		1.06313	1.12896	1.05803	0.971643	1.01772	0.962845	1.007	1.00683	Rv1056, (MTV017.09), len: 254. Unknown but some similarity in C-terminal part to Mycobacterium tuberculosis MTCI5.14 (126aa). FASTA scores: Z92770|MTCI5_14 Mycobacteriumtuberculosis cosmid I (126 aa) opt: 254 z-score: 325.8 E(): 1.2e-10;43.4% identity in 106 aa overlap. TBparse scoreis0.925
Rv1200	Rv1200		0.951382	0.988353	0.932258	0.896279	0.902943	0.895694	0.897826	0.945793	Rv1200, (MTCI364.12), len: 425. Similar to e.g. YHJE_ECOLI P37643 hypothetical metabolite transport protein, (440 aa), fasta scores, opt: 1047 E(): 0, (39.1% identity in427 aa overlap); contains PS00217 Sugar transport proteinssignature 2
bcpB	Rv1608c		1.00991	1.15705	1.06609	0.936778	0.928975	0.900791	1.02438	0.917038	Rv1608c, (MTV046.06), bcpB, len: 154. Probable bacterioferritin comigratory protein, similar to many, e.g. gp|AE0003|ECAE000335_4 E. coli K-12 MG1655 se (156 aa), FASTAscores: opt: 329 z-score: 433.7 E(): 1.2e-16; 38.2% identity in 152 aa overlap, or gp|Z97179|MLCL383_22 M. leprae cosmid L383. (161 aa), 40.2% identity in 132 aa overlap. Alsosimilar to MTV009_6 M. tuberculosis sequence (157 aa), 3…
Rv1761c	Rv1761c		1.19489	1.25183	1.12845	1.09612	1.02254	1.08327	1.07687	1.04155	Rv1761c, (MTCY28.27c), len: 127. Unknown
Rv1926c	Rv1926c	mpt63;mpb63	1.34483	1.6682	1.33532	1.14143	1.3617	1.12848	1.36406	1.26692	Rv1926c, MTCY09F9.38, len: 159 aa. Unknown, probably exported protein contains N-terminal signal sequence.
Rv1988	Rv1988		1.20954	1.63504	1.27292	1.17503	1.16084	1.07236	1.03303	1.10876	Rv1988, (MTCY39.31c), len: 179, methyltransferase, similar to eg ERME_SACER P07287 rrna adenine n-6-methyltransferase (370 aa) FASTA scores, opt: 259, z-score: 322.8, E(): 2e-11, (35.1% identity in 171 aa overlap); contains PS00092 N-6 Adenine-specific DNA methylases signature
Rv2050	Rv2050		1.2216	1.31706	1.18845	1.10179	1.16587	1.10311	1.09698	1.07534	Rv2050, (MTV018.37), len: 111. Unknown but similar to hypothetical protein Mycobacterium leprae MLCB2052.03c (113 aa). FASTA scores: Z98604|MLCB2052_3 Mycobacterium leprae cosmid B2052 (113 aa) opt: 737 z-score: 913.6 E(): 0;97.3% identity in 111 aa overlap. TBparse score is 0.884
panB	Rv2225		1.10461	1.30411	1.13623	1.03543	1.00548	0.984698	1.0023	0.923423	Rv2225, (MTCY427.06), len: 281. panB, similar to SW:PANB_ECOLI P31057 3-methyl-2-oxobutanoate hydroxymethyltransferase (45.9% identity in 257 aa overlap)
glpD1	Rv2249c		1.28778	1.41456	1.21972	1.20518	1.22229	1.25228	1.23194	1.22137	Rv2249c, (MTCY427.31c), len: 516. glpD1, glycerol-3-phosphate dehydrogenase, similar to SW:GLPD_ECOLI P13035 aerobic glycerol-3-phosphate dehydrogenase (30.0% identity in 486 aa overlap) and SW:GLPA_ECOLI P13032 anaerobic glycerol-3-phosphate dehydrogenase (28.2% identity in 504 aa overlap)
Rv2269c	Rv2269c		1.17732	1.37456	1.20704	1.15278	1.14396	1.13809	1.18588	1.14933	Rv2269c, (MTCY339.41), len: 110. Unknown, questionable orf
Rv2414c	Rv2414c		0.987213	1.05851	0.909822	0.853694	0.867137	0.907379	0.876196	0.887852	Rv2414c, (MTCY253.06), len: 514. Unknown but similar to CME3_BACSU P39695 come operon protein 3 (776 aa), fasta scores, opt: 273, E(): 5.7e-10, (25.2% identity in 282 aaoverlap)
ahpD	Rv2429		1.35356	1.39249	1.1167	1.01771	1.0817	0.983049	1.14598	1.11256	Rv2429, (MTCY428.17c), 177 aa. ahpD gene, identicalto G1174227 AHPD
Rv2559c	Rv2559c		1.09425	1.23973	1.14895	1.05441	1.07732	1.03401	1.06405	1.03418	Rv2559c, (MTCY9C4.09), len: 452. Similar to egYCAJ_HAEIN P45262 hypothetical protein hi1590. (446 aa) FASTA scores, opt: 1140, z-score: 1193.7, E(): 0, (42.5% identity in 428 aa overlap); contains PS00017 ATP/GTP-binding site motif A; also to MTCY227.09, (30.1% identit in 296 aa overlapy
Rv2705c	Rv2705c		1.45899	1.60669	1.41997	1.31641	1.39484	1.33182	1.38091	1.26459	Rv2705c, (MTCY05A6.26c), en: 129. Function: unknownunlikely orf
Rv3144c	Rv3144c	PPE52	1.01278	1.27033	1.09305	1.00925	0.94655	0.977022	1.06481	0.94171	Rv3144c, (MTCY03A2.14), len: 409 aa. PPE family protein, Gly-, Ala-rich, similar to MTCY03C7.23, MTV014_3, MTCY6G11_5, MTCY98.0034c, MTCY31.06c, MTCY48.17, MTCY98.0029c, MTCY03C7.17c, etc. TBparse score is 0.891
Rv3258c	Rv3258c		1.0992	1.20207	1.01819	0.944729	0.962263	1.01816	1.01324	0.973092	Rv3258c, (MTV015.03c), len: 163. Unknown. TBparse score is 0.928
Rv3345c	Rv3345c	PE_PGRS50	1.17952	1.26003	1.13414	1.12903	1.08115	1.11256	1.15593	1.08802	Rv3345c, (MTV004.01c-MTV016.45c), member of the M. tuberculosis PE-PGRS family of Glycine-rich proteins, len 1538; similar to many eg. Y0DP_MYCTU Q50615 MTCY1A11.25Cc(498 aa), fasta scores; opt: 1646 z-score: 657.9 E(): 1.7e-29,55.0% identity in 565 aa overlap. Also similar to MTV004_1,MTV023_21, MTV023_15, MTCY493_4, MTV039_16, MTV008_46, MTV023_14, MTV023_19, MTV043_26, MTCY493_2, MTCY441_4 etc.
Rv3362c	Rv3362c		1.12996	1.36318	0.973444	0.945061	0.920878	0.9433	0.868667	0.820407	Rv3362c, (MTV004.19c), len: 193, unknown ATP/GTP binding protein, contains PS00017 ATP/GTP-binding site motif A (P-loop)
Rv3701c	Rv3701c		0.954283	1.04697	0.975872	0.90771	0.925841	0.949111	0.961937	0.92378	Rv3701c, (MTV025.049c), len: 321. Unknown, but similar to hypothetical protein of Synechocystis sp. FASTA scores: gp|D90909|D90909_49 Synechocystis sp. PCC6803 complete(337 aa), opt: 779 z-score: 960.8 E(): 0; 40.4% identityin 327 aa overlap.
Rv3742c	Rv3742c		1.03725	1.62924	1.13192	0.959233	1.00979	1.09106	1.03213	0.978473	Rv3742c, (MTV025.090c), len: 131. Unknown but similar to the N-terminus of probable monooxygenase gp|Z83864|MTCY1A6_14 Mycobacterium tuberculosis cosmid (489 aa).FASTA scores: opt: 140 z-score: 188.1 E(): 0.0057. 37.1% identity in 132 aa overlap.or MTV013_4. Also similar to L-LACTATE DEHYDROGENASES e.g. LDH_LACSK (325, 27.6% identity in 123aa overlap). Next ORF downstream (MTV025.089c) also shows…
Rv3822	Rv3822		1.39978	1.76808	1.33098	1.22419	1.2879	1.11539	1.15195	1.11405	Rv3822, (MTCY409.08c), len: 404. Unknown, similar to M. leprae hypothetical protein Q49633 LEPB1170_F3_112 (391 aa),fasta scores; opt: 601 z-score: 485.5 E(): 5e-20, 36.3% identity in 342 aa overlap. Also similar to M. tuberculosis hypothetical proteins e.g. MTCY03C7.17c (38.1% identity in 281 aa overlap). Alsosimilar to Rv1184c, Rv1430, Rv0159c etc.
