# Supplementary material for: Linking the Transcriptional Profiles and the Physiological States of Mycobacterium tuberculosis during an Extended Intracellular Infection
Source: PLoS Pathog. 2012 Jun 21;8(6):e1002769. doi: 10.1371/journal.ppat.1002769 (PMC3380936; doi:10.1371/journal.ppat.1002769)
Supplement: Table S5 — Figure 5B (red) - Genes with Early Induced, Sustained temporal profile. (XLSX) [file ppat.1002769.s014.xlsx]

## Sheet: Sheet1
Table S5
Figure 5B (red) - Genes with Early Induced, Sustained temporal profile
			Time
			2hr	Day 2	Day 4	Day 6	Day 8	Day 10	Day 12	Day 14
Gene	Common	Synonym	Ratio	Ratio	Ratio	Ratio	Ratio	Ratio	Ratio	Ratio	Description (Tuberculist annotation)
MT0291.3			0.998162	1.36893	1.33411	1.41799	1.47633	1.40161	1.56768	1.5381	hypothetical protein
MT0638.1		Rv0609A	1.06298	1.22514	1.30949	1.30117	1.25449	1.301	1.24623	1.26495	hypothetical protein
MT0772.5			0.935768	1.66152	1.43973	1.46852	1.63362	1.38132	1.41967	1.48244	PE_PGRS family protein
MT1497.1			0.840221	1.13001	1.16635	1.20654	1.31854	1.18944	1.14215	1.20702	Hypothetical protein
MT2185.1			0.947663	1.4748	1.39836	1.42668	1.2995	1.49992	1.65278	1.401	PE_PGRS family protein
MT2365.1		Rv2307B	0.877092	1.55753	1.55799	1.52094	1.45874	1.40068	1.56844	1.32174	hypothetical protein
MT2812			0.824663	1.03181	1.03653	1.04542	1.05421	0.968568	0.992373	0.988365	PE_PGRS family protein
MT2941			1.54809	2.45831	2.52294	2.61176	2.69015	2.47215	2.63745	2.42257	hypothetical protein
MT3207			0.932251	1.15925	1.12304	1.21445	1.19445	1.1058	1.18499	1.18787	hypothetical protein
MT3615.4			1.0576	1.39691	1.41756	1.4489	1.5221	1.32636	1.40255	1.32208	hypothetical protein
MT3701			0.929599	1.3637	1.21928	1.29495	1.28876	1.32027	1.38834	1.49939	PE_PGRS family prote
Rv0142	Rv0142		0.894124	1.71773	1.77832	1.84305	1.99931	1.65142	1.58569	1.66677	Rv0142, (MTCI5.16), len: 208. unknown.
pckA	Rv0211		1.14902	2.09824	1.96008	1.88266	1.84234	1.72052	1.91505	1.66941	Rv0211, (MTCY08D5.06),len: 606, pckA, highly similar eg to PPCK_NEOFR P22130 phosphoenolpyruvate carboxykinase (gt (608 aa), fasta scores, opt: 2287, E(): 0, (55.9% identity in 598 aa overlap); equivalent to gp|Z95398|MLCL622_21 Mycobacterium leprae cosmid L622; (609 aa); 86.1% identity in 605 aa overlap contains PS00505 Phosphoenolpyruvate carboxykinase (GTP) signature
Rv0247c	Rv0247c		0.854375	1.09576	1.14449	1.12856	1.12515	1.09712	1.1074	1.23306	Rv0247c, (MTV034.13c), len: 248. Probable iron-sulphur protein similar to iron-sulphur protein subunits of fumarate reductase and succinate dehydrogenase from many bacteria. Contains PS00197 2Fe-2S ferredoxins, iron-sulfur binding region signature. FASTA scores sp|Q10761|FRDB_MYCTU FUMARATE REDUCTASE IRON-SULFUR PR (247 aa) opt: 358 z-score: 434.8 E():1e-16; 31.3% identity in 214 aa overlap. TBpa…
Rv0279c	Rv0279c	PE_PGRS4	0.938207	1.15774	1.16397	1.18469	1.19073	1.13039	1.10204	1.21052	Rv0279c, (MTV035.07c), len: 837. Member of M. tuberculosis Gly-, Ala-rich PGRS subfamily of PE protein family.Similar to many others. FASTA scores: Z95890|MTCY28_25 Mycobacteriumtuberculosis cosmid (914 aa) opt: 2677 z-score:1625.3 E(): 0; 64.5% identity in 926 aa overlap. TBparse score is0.852
Rv0448c	Rv0448c		1.00812	1.43746	1.47775	1.45886	1.62099	1.51869	1.61399	1.43825	Rv0448c, (MTV037.12c), len: 221. Unknown but similar to B.oleracea hypothetical protein BOD5A2_1 (283 aa). FASTA scores: Z74841|BOD5A2_1(283 aa) opt: 257 z-score: 324.7E(): 1.4e-10; 32.0% identity in 197 aa overlap. TBparsescore is 0.934
Rv0449c	Rv0449c		1.13457	2.16015	1.79942	2.2266	2.13119	2.2174	2.54449	2.33871	Rv0449c, (MTV037.13c), len: 439. Possible dehydrogenase, some similarity to Streptomyces griseus SGCRTCLUS_5 (517 aa). FASTA scores: X95596|SGCRTCLUS_5 S.griseus crt cluster (517 aa) opt: 175 z-score: 212.9 E(): 0.00023; 28.0% identity in 321 aa overlap. TBparse score is 0.903
Rv0458	Rv0458		0.871005	1.15269	1.17827	1.27769	1.29883	1.25405	1.25335	1.26392	Rv0458, (MTV038.02), len: 507. Probable aldehyde dehydrogenase similar to many, closest to Rhodococcus erythropolis RSU17129_4 (506 aa) and Xanthobacter autotrophicus AF029733_1(505 aa). FASTA scores: U17129|RSU17129_4 (506 aa)opt: 2767 z-score: 3246.4 E(): 0; 79.7% identity in 507aa overlap; and gp|AF0297|AF029733_1 (505 aa) opt: 2563 z-score: 3007.2 E(): 0; 75.4% identity in 492 aa overlap. TBp…
aceA	Rv0467	icl	1.01278	2.09752	1.76828	1.73223	1.70459	1.62276	1.55399	1.63218	Rv0467, (MTV038.11), len: 428, aceA, probable isocitrate lyase similar to many, closest to R.fascians RFISCILY_1 (429 aa). FASTA scores: Z29367|RFISCILY_1 (429 aa) opt:2359 z-score: 2856.2 E(): 0; 80.7% identity in 429 aa overlap. TBparse score is 0.860
Rv0475	Rv0475	hbhA	0.748822	1.12062	1.10008	1.14058	1.05771	1.02222	1.18804	1.12096	Rv0475, (MTCY20G9.01), len: 199, unknown, contains possible N-terminal signal sequence and K- A- rich region at C-terminus
cysG	Rv0511	hemD	0.835908	0.948519	0.927823	0.954563	0.952938	0.934966	0.942618	0.961451	Rv0511, (MTCY21C8.02), len: 565. cysG, uroporphyrin-iii c-methyltransferase, highly similar to M. leprae G467061 CYSG (472 aa), fasta scores, opt: 1946, E(): 0, (83.3% identity in 472 aa overlap)
fadD8	Rv0551c		0.948936	1.08809	1.10031	1.08442	1.10386	1.07697	1.11908	1.09025	Rv0551c, (MTCY25D10.30c), len: 571, Acyl-CoA Synthetase, fadD8, ligase, but other possible start sites downstream of this start, similar to eg LCFA_ECOLI P29212 long-chain-fatty-acid--coa ligase (561 aa) opt: 585 z-score: 659.8 E(): 9.5e-30, (28.7% identity in 536 aa overlap), contains PS00455 Putative AMP-binding domain signature
Rv0576	Rv0576		0.679512	1.3415	1.4053	1.53393	1.54689	1.53143	1.8822	1.92311	Rv0576, (MTV039.14), len: 434. Possible transcriptional regulator, C-terminal part ( 240 - 434) similar to Mycobacterium tuberculosis MTCY13D12.07c (194 aa) and Rhodococcus rhodochrous D67028_1 (112 aa). N-terminal region ( 1 - 100) similar to many repressors e.g. FASTA scores: Z80343|MTY13D12_7 Mycobacterium tuberculosis cosmid (194 aa)initn: 534 init1: 534 opt: 575 z-score: 682.6 E(): 1.6e-30;4…
Rv0577	Rv0577	TB27.3	1.01513	2.14608	2.06671	2.10086	2.11902	2.14978	2.34238	2.20833	Rv0577, (MTV039.15), len: 261. Unknown but similar to sevral hypothetical proteins from Steptomyces sp: SSU50973_2 Streptomyces sp|Q55078|Q55078 DAUNOMYCIN C-14 HYDROXYLASE (DOXA); E(): 1.5e-19, (38.6% identity in 264 aa overlap), and D89734_1 Streptomyces griseus DNA for SgaA P95754 SGAA PROTEIN.;and Streptomyces coelicolor SC9B10_20 (267 aa, 38.9% identity in 252 aa overlap). Also similar to MT…
Rv0580c	Rv0580c		0.820601	1.02459	1.06525	1.1158	1.06674	0.994802	1.09738	1.12671	Rv0580c, (MTV039.18c), len: 163. Unknown. TBparse score is 0.910
Rv0587	Rv0587	yrbE2A	1.0682	1.37682	1.49184	1.47429	1.62508	1.4085	1.4677	1.4659	Rv0587, (MTCY19H5.35c, unknown), len: 265, unknownbut similar to YRBE_ECOLI P45392 hypothetical 27.9 kd protein in murz- (260 aa), fasta scores, opt: 287, E(): 6.1e-12, (21.5% identity in 256 aa overlap), also to YRBE_HAEIN P45030 hypothetical protein hi1086. haemophi (261 aa), fastascores, opt: 311, E(): 1.8e-83, (24.2% identity in 265 aaoverlap). Also strongly similar to M. tuberculosis protein…
Rv0598c	Rv0598c		1.09003	1.47765	1.47452	1.48369	1.39264	1.34118	1.35585	1.38286	Rv0598c, (MTCY19H5.24), len: 137;unknown, similar to Y0B5_MYCTU Q50625 hypothetical 14.4 kd protein cy227.05 (134 aa), fasta scores, opt: 254, E(): 8.2e-12, (41.5% identity in 130 aa overlap)
Rv0654	Rv0654		1.09837	1.78741	1.78117	1.88791	1.95355	1.72791	1.67231	1.58875	Rv0654, (MTCI376.22), len: 501. unknown, FASTA score: Q53353 LIGNOSTILBENE-ALPHA,BETA-DIOXYGENASE (485 aa) opt:280 z-score: 330.1 E(): 2.3e-11, (28.5% identity in 523 aaoverlap). Also similar to M. tuberculosis protein MTCY21C12.07c (29.5% identity in 522 aa overlap)
Rv0766c	Rv0766c	cyp123	1.03821	1.32092	1.46608	1.57639	1.4462	1.37958	1.41163	1.38	Rv0766c, (MTCY369.11c), len: 402, cytochrome p-450 similar to eg CPXK_SACER P33271 cytochrome p-450 107b1 (405aa), fasta scores, opt: 770, E(): 0, (36.9% identity in 406aa overlap); PS00086 Cytochrome P450 cysteine heme-iron ligand signature; similar to several other Mtb genes eg MTCY50.26 (35.2% identity in 389 aa overlap)
Rv0769	Rv0769		1.07854	1.4332	1.34965	1.32335	1.31675	1.30132	1.42807	1.36281	Rv0769, (MTCY369.14), len: 248, similar to HDHA_ECOLI P25529 7-alpha-hydroxysteroid dehydrogenase (255 aa), fasta scores, opt: 536, E(): 6.5e-27, (37.7% identity in 247 aa overlap); similar to several other Mtb genes eg MTCY02B10.14 (33.7% identity in 249 aa overlap)
Rv0841c	Rv0841c	Rv0841	1.18824	1.68903	1.60538	1.84885	1.87202	1.9416	1.78407	1.89484	Rv0841c, (MTV043.34c), len: 138 . Unknown
fprB	Rv0886		1.08673	1.48958	1.55326	1.59072	1.52066	1.39646	1.62754	1.43058	Rv0886, (MTCY31.14), len: 525 ferredoxin,fprB, PUTATIVE FERREDOXIN/FERREDOXIN--NADP REDUCTASE, similar to egADRO_HUMAN P22570 nadph:adrenodoxin oxidoreductase prec (497 aa)FASTA scores: opt: 624 z-score: 660.6 E(): 3e-30Smith-Waterman score: 997; 39.7% identity in 484 aa overlap; equivalent to MLCB57_19 Mycobacterium leprae cosmid B57 O33064 FERREDOXIN (555 aa, E(): 0; 76.6% identity in 560 aa ov…
Rv0903c	Rv0903c	prrA	0.959925	1.21065	1.21827	1.13828	1.17149	1.10355	1.19904	1.17716	Rv0903c, (MTCY31.31c), len: 236. Probable two component system regulatory protein similar to many e.g. SW:COPR_PSESM Q02540 transcriptional activator protein COPR, fastascores; opt: 600, E(): 0, 44.4% identity in 225 aa overlap;aa positions 4-62 highly similar to EM_BA:ML15184 U15184M.leprae cosmid 650 partial reading frame phoP1, (91.5% identity in 59aa overlap)
Rv1000	Rv1000	Rv1000c	1.06191	1.40714	1.35625	1.42613	1.48828	1.51415	1.55731	1.6029	Rv1000, (MTCI237.15), len: 176. Unknown
Rv1091	Rv1091	PE_PGRS22	0.825078	1.01385	1.08737	1.1441	1.11118	1.09275	1.1608	1.20263	Rv1091, (MTV017.44), len: 853. Member of M. tuberculosis PE-family, Gly-, Ala-rich PGRS subfamily. FASTA scores: sptr|O06810|O06810 HYPOTHETICAL 107.4 KD PROTEIN. (1329aa) opt:2723 z-score: 1545.5 E(): 0; 52.6% identity in951 aa overlap. TBparse score is 0.859
fadD6	Rv1206		0.877837	1.02342	0.97846	0.994811	0.995731	1.00811	0.96603	0.991635	Rv1206, (MTCI364.18), len: 597. fadD6, similar to eg mouse fatp Q60714 fatty acid transport protein (646 aa), fasta scores, opt:712, E(): 0, (36.8% identity in 600 aa overlap); contains PS00017 ATP/GTP-binding site motif A (P-loop), PS00455 Putative AMP-binding domain signature
Rv1222	Rv1222		0.97265	1.22394	1.30335	1.35883	1.40672	1.28871	1.24051	1.24174	Rv1222, (MTCI61.05), len: 154. Identical to, but shorter than PID:g2062625 from EMBL:MTU87242, due to different start site chosen by proximity of RBS
Rv1337	Rv1337		1.00281	1.09718	1.06214	1.09927	1.09633	1.06922	1.08971	1.0881	Rv1337, (MTCY130.22), len: 240. Highly similar to M.leprae B1549_C3_240 and to Synechocystis hypothetical protein TR:P74553 (EMBL:D90916) (198 aa), fasta scores; E(): 2.3e-25, 43.6% identity in 181 aa overlap
Rv1394c	Rv1394c	cyp132	0.911157	1.53335	1.54852	1.78632	1.74768	1.89042	1.52816	1.80013	Rv1394c, (MTCY21B4.11c), len: 461. Some similarityto cytochrome p450 eg CP4B_HUMAN P13584 cytochrome p450 ivb1(511 aa), fasta scores, opt: 486, E(): 7.4e-21, (28.6% identity in 423 aa overlap); contains PS00086 Cytochrome P450cysteine heme-iron ligand signature
Rv1463	Rv1463		0.903782	1.51508	1.5419	1.44425	1.45666	1.2509	1.39934	1.36269	Rv1463, (MTV007.10), len: 266. Probable ABC-type transporter ATP-binding protein equivalent to MLCL536.26c, len: 260.FASTA scores: gp|Z99125|MLCL536_21 Mycobacterium leprae cosmidL536. (260 aa) opt: 1444 E(): 0; 86.0% identity in 267 aa overlap. Very similar to ATP-DEPENDENT TRANSPORTER YCF16from PORPHYRA PURPUREA chloroplast. FASTA scores:gp|U38804|PPU38804_55 Porphyra purpurea chloroplast ge (2…
Rv1464	Rv1464	csd	0.778746	1.12618	1.22339	1.22093	1.19047	1.0855	1.3365	1.25848	Rv1464, (MTV007.11), len: 417. Equivalent to NifS-like protein of Mycobacterium leprae and many other organisms; MLCL536.25c, len: 418. FASTA scores: gp|Z99125|MLCL536_20 Mycobacterium leprae cosmid L536.(418 aa) opt: 2333 z-score: 2679.1 E(): 0; 85.4% identityin 417 aa overlap. Contains PS00595 Aminotransferases class-V pyridoxal-phosphate attachment site. TBparse score is 0.881
mutB	Rv1493		0.927235	1.19284	1.17524	1.17762	1.10184	1.18972	1.1902	1.1369	Rv1493, (MTCY277.15), mutB, len: 750. Methylmalonyl-coa mutase alpha-subunit, strong similarity to e.g. MUTB_STRCM Q05065 methylmalonyl-coa mutase alpha-subunit (733 aa)fasta scores, opt: 3562, E(): 0, (75.8% identity in 730 aaoverlap); contains PS00544 Methylmalonyl-CoA mutase signature
bioD	Rv1570		0.88258	1.02081	1.02248	0.993858	1.01713	1.00471	1.01138	1.04676	Rv1570, (MTCY336.33c), bioD, len: 226. Function: probable dethiobiotin synthetase (EC 6.3.3.3) Similar to many. FASTA results, BIOD_MYCLE P45486 (223 aa) opt: 1059; E():0; 74.8% identity in 222 aa overlap. TBparse cY336.seq]
Rv1577c	Rv1577c		0.908337	1.78778	1.85808	2.15673	1.92956	2.0577	2.36473	2.50459	Rv1577c, (MTCY336.27), len: 170. Function: unknownbut some similarity to putative bacteriophage HK97 proheadprotease (gp4). Probably belongs to #phiRv1 proteins, FASTA results, VP4_BPHK7 P49860 (225 aa) opt: 176; E(): 1.3e-05; 27.3% identity in 165 aa overlap. Highly similar to hypothetical protein MTCY441.20c, E(): 0; 89.3% identity in 169 aa overlap. TBparse score is 0.912
Rv1586c	Rv1586c		0.757087	1.05317	1.15496	1.2308	1.30514	1.15263	1.09661	1.18453	Rv1586c, (MTCY336.18), len: 469. Function: probableintegrase,similar to several bacteriophage integrases e.g.Actinophage R4 and TP901-1. FASTA results, Q37839 ORF 469PROTEIN (469 aa) opt: 623; E(): 1.6e-29; 31.1% identity in482aa overlap.
Rv1592c	Rv1592c		0.96419	1.34909	1.5385	1.72273	1.70087	1.60496	1.68109	1.62347	Rv1592c, (MTCY336.12), len: 446. Function: Unknownbut some similarity to hypothetical M. leprae protein. FASTAresults, Q49629 LEPB1170_F1_46. opt: 332; (): 4.5e-14; 56.3% identity in 87 aa overlap. TBparse score is 0.918
hisD	Rv1599		0.841165	1.0238	1.08887	1.16347	1.06808	1.03444	1.0861	1.12712	Rv1599, (MTCY336.05c), hisD, len: 438. Function: probable histidinol dehydrogenase (EC 1.1.1.23) O08396. Contains histidinol dehydrogenase signature (PS00611). FASTA results, HISX_MYCSM P28736 (445 aa) opt: 2356 E(): 0; 83.1% identity in 437 aa overlap
Rv1686c	Rv1686c		0.83469	1.59847	1.46358	1.65742	1.76681	1.43656	1.64946	1.63207	Rv1686c, (MTCI125.08c), len: 226. Possible transmembrane protein, some similarity to TR:Q53627 (EMBL:U43537) STREPTOMYCES ARGILLACEUS MEMBRANE PROTEIN INVOLVED IN MITHRAMYCIN RESISTANCE (233 aa), fasta scores; opt: 222 z-score:304.1 E(): 5.4e-10, 28.7% identity in 216 aa overla
Rv1866	Rv1866		0.97085	1.32526	1.29221	1.30206	1.47511	1.25086	1.3216	1.38071	Rv1866, (MTCY359.07c), len: 778. Function: unknown C-terminal part (from aa 370) similar to MTCY71.12. FASTA score: Z92771| NID: g2143309 - Mycobacteri (394 aa) opt: 472 E(): 2.1e-21; 29.9% identity in 388 aa overlap. Also similar to P31572|CAIB_ECOLI L-CARNITINE DEHYDRATASE (EC 4.2. (405 aa) opt: 306; E(): 2.1e-11; 23.3% identity in 424 aa overlap. TBPARSE score is 0.921
Rv1907c	Rv1907c		1.00313	1.3394	1.33689	1.31009	1.34658	1.18147	1.26174	1.28666	Rv1907c, (MTCY180.11), len: 215. Similar to M. tuberculosis protein, Q50763, downstream of a cloned katG gene (EMBL:MTKATG). Differences are due to frameshift errors in the EMBL sequence and the use of an earlier start codon. FASTA results: Q50763 (168 aa) opt: 638; E(): 0, 69.7% identity in 152 aa overlap. TBparse score is 0.958
Rv1989c	Rv1989c		1.21743	1.85016	1.70285	1.62143	1.72492	1.64589	1.61461	1.69414	Rv1989c, (MTCY39.30), len: 186, unknown
Rv2003c	Rv2003c		0.810553	1.08116	1.08836	1.1669	1.14351	1.06405	1.18643	1.22594	Rv2003c, (MTCY39.14), len: 285. Some similarity with Methanococcus jannaschii 67555|U67555_3 (205 aa). FASTA scores: opt: 357 z-score: 444.2 E(): 3.2e-17; 33.8% identity in 204 aa overlap
Rv2017	Rv2017		1.00841	1.44996	1.51501	1.61038	1.52181	1.45988	1.51483	1.457	Rv2017, (MTV018.04), len: 346. Unknown but shows similarity at N-terminal end to several transcriptional regulators e.g. Bacillus subtilis BSUB0012_44 (108 aa). ContainsPS00142 Neutral zinc metallopeptidases, zinc-binding regionsignature in C-terminal half, may be fortuitous. .FASTA scores: Z99115|BSUB0012_44 Bacillus subtilis (108 aa) opt: 154 z-score: 199.9 E(): 0.0012; 35.5% identity in 62 aa …
cobH	Rv2065		0.772462	0.990095	0.942053	1.01088	0.994219	1.01212	1.02052	1.04498	Rv2065, (MTCY49.04), len: 208, Probable cobH, similar to COBH_PSEDE P21638 precorrin isomerase, (210 aa), FASTA scores, opt: 750, z-score: 871.3, E(): 0, (55.4% identityin 202 aa overlap)
Rv2126c	Rv2126c	PE_PGRS37	1.10797	1.38345	1.35735	1.45704	1.41545	1.42178	1.38449	1.44956	Rv2126c, (MTCY261.22c), len: 256 aa. Possible PE_PGRS pseudogene fragment, similar to the Gly-rich C-terminus of many members of the M. tuberculosis PGRS family eg. MTCY441.04c (778 aa), fasta scores; opt: 935 z-score: 418.8 E(): 4.4e-18, 56.1% identity in 271 aa overlap
murE	Rv2158c		0.885154	1.62791	1.53307	1.65754	1.67099	1.51608	1.90873	1.95444	Rv2158c, (MTCY270.10), len: 535. Function murE: probable UDP-N-acetylmuramoylalanyl-D- glutamate-2,6-diaminopimelate ligase (EC 6.3.2.13; UDP-N-ACETYLMURAMYL-TRIPEPTIDE SYNTHETASE) also related to other M. tuberculosis mur gene products. FASTA best: MURE_BACSU Q03523 (494 aa) opt: 1020 z-score: 1110.1 E(): 0; (40.1% identity in 476 aa overlap)
Rv2159c	Rv2159c		0.829156	1.43249	1.3305	1.48579	1.39571	1.31041	1.57503	1.56425	Rv2159c, (MTCY270.09), len: 344. Function: unknown
Rv2251	Rv2251		0.849754	1.38249	1.3016	1.3871	1.32236	1.3799	1.5407	1.43993	Rv2251, (MTV022.01), len: 475. Unknown but similar to MTCY164.18 from Mycobacterium tuberculosis and to several ALKYLDIHYDROXYACETONEPHOSPHATE SYNTHASES (e.g. O00116). Also some similarity to D-lactate dehydrogenases. FASTA scores: sptr|O05784|O05784 HYPOTHETICAL 56.5 KD PROTEIN. (527aa) opt: 1019 z-score: 1127.8 E(): 0; (38.6% identity in 487 aa overlap) and sp|O00116|ADAS_HUMAN ALKYLDIHYDROXYAC…
Rv2293c	Rv2293c		0.908016	1.1431	1.13923	1.18069	1.10559	1.08868	1.16313	1.19434	Rv2293c, (MTCY339.17), len: 246. Unknown
Rv2340c	Rv2340c	PE_PGRS39	0.788632	1.03981	1.01299	1.03481	1.08392	0.991969	1.09975	1.10005	Rv2340c, (MTCY98.09c), len: 413 aa. Member of M. tuberculosis PE_family, with similarity to Y03A_MYCTU Q10637; YW36_MYCTU Q10873; etc, FASTA best: E245019 hypothetical 49.6 kDa protein (603 aa), fasta scores, opt: 655, E(): 2.8e-21, (40.3% identity in 382 aa overlap)
Rv2352c	Rv2352c	PPE38	0.950555	1.19701	1.16615	1.22375	1.19771	1.24379	1.143	1.18039	Rv2352c, (MTCY98.21c), len: 391. Member of PPE_family in M. tuberculosis. Other examples are Q10778, Q10540, Q11031, Q10813, P42611, (MTCY31.06c; MTCY48.17; MTCY02B10.25c; MTCY274.23c; MTCY03C7.23; MTCY98.22c, MTCY98.25c; MTCY03C7.24c) etc. Len: 391. FASTA best: Y04H_MYCTU Q10778 hypothetical 72.9 kd protein y48.17. (734 aa), fasta scores, opt:713, E(): 2.8e-27, (37.7% identity in 430 aa overlap
furB	Rv2359		1.03603	1.28898	1.27741	1.20712	1.30646	1.2076	1.25156	1.25951	Rv2359, (MTCY27.21c), len: 130 aa. furB, similar toeg FUR_ECOLI P06975, ferric uptake regulation protein (148aa), fasta scores, opt: 322 z-score: 395.8 E(): 4.8e-15, (37.9% identity in 132 aa overlap)
Rv2371	Rv2371	PE_PGRS40	0.875919	0.939618	0.935995	0.944222	0.966158	0.941132	0.932764	0.954583	Rv2371, (MTCY27.09c), len: 61 aa. Member of M. tuberculosis PE family, fasta scores, opt: 204 z-score: 268.3 E(): 6.1e-08, (66.7% identity in 57 aa overlap)
Rv2409c	Rv2409c		1.0493	1.1739	1.13389	1.13858	1.15084	1.18558	1.14135	1.142	Rv2409c, (MTCY253.11), len: 279, highly similar to M. leprae, G466976 B1937_F2_39, (279 aa), fasta scores, opt: 1564, E(): 0, (82.1% identity in 279 aa overlap). also similar to M. tuberculosis Rv2569c(MTCY227.32).
Rv2469c	Rv2469c		1.03544	1.49059	1.38661	1.40357	1.39132	1.45676	1.54743	1.60245	Rv2469c, (MTV008.25c), len: 222 aa. Unknown; similar to a hypothetical protein from Synechocystis TR:P72833 (EMBL:D90901) (165 aa), fasta scores; opt: 394 z-score: 529.3E(): 2.8e-22, 42.3% identity in 142 aa overlap
fadD9	Rv2590		0.992417	2.47154	2.08792	2.02382	1.94989	1.9298	1.97614	2.05625	Rv2590, (MTCY227.11c), len: 1168. fadD9, Acyl-CoA Synthetase. N-terminal 700 residues similar to long chain fatty acid ligase; C-terminus to polyketide synthases; contains PS00455 Putative AMP-binding domain signature, PS00061 Short-chain alcohol dehydrogenase family signature; also similar to a C-terminal domain of MTCY251.20 (overall 40.2% identity in 1181 aa overlap)
ald	Rv2780		1.18034	2.04819	2.07847	2.01064	1.94877	1.89766	2.16573	2.30415	Rv2780, (MTV002.45), len: 371 aa. ald, L-alanine dehydrogenase (40 kd antigen); almost identical to DHA_MYCTU P30234 alanine dehydrogenase (ec 1.4.1.1) (40 kd antigen) (373 aa) 99.5% identity in 373 aa overlap. Contains PS00836 and PS00837 Alanine dehydrogenase & pyridine nucleotide transhydrogenase signature 1 and 2
Rv2800	Rv2800		0.667448	0.914448	1.03622	0.942002	1.04012	0.943209	1.03821	1.03228	Rv2800, (MTCY16B7.43c), len: 549. Some similarity to G216374 GLUTARYL 7-ACA ACYLASE precursor (634 aa), fasta scores, opt: 362, E(): 1e-14, (26.7% identity in 589 aa overlap) and to D90903|D90903_22 Synechocystis sp; PCC6803 complete (535 aa) opt: 455 z-score: 494.2 E(): 5.3e-20; 29.8% identity in 503 aa overlap. Some similarity to Rv1835c, (MTCY1A11.08)
Rv2824c	Rv2824c		0.716276	1.07863	1.15865	1.22454	1.18236	1.13553	1.13228	1.28251	Rv2824c, (MTCY16B7.18), len: 314. Unknown
Rv2825c	Rv2825c		0.83847	1.30198	1.27038	1.39702	1.35244	1.24398	1.29548	1.30694	Rv2825c, (MTCY16B7.17), unknown, len: 215 aa, almost identical from 15639 with upstream Rv2828c (MTCY16B7.14) (181 aa) fasta score, opt: 1169 z-score: 1489.3 E(): 0;98.3% identity in 181 aa overlap
Rv2827c	Rv2827c		1.13957	1.46584	1.54451	1.6403	1.62147	1.47755	1.51572	1.51744	Rv2827c, (MTCY16B7.15), len: 295 aa. Unknown
Rv2828c	Rv2828c		0.724265	1.05127	1.13868	1.24611	1.27284	1.13766	1.25608	1.2807	Rv2828c, (MTCY16B7.14), len: 181. Unknown, almost identical with downstream Rv2825c (MTCY16B7.17) (181 aa) opt: 1179 z-score: 1506.0 E(): 0; 99.4% identity in 181 aa overlap
mpt83	Rv2873		1.2795	2.72126	2.44112	2.24566	2.43474	2.18172	2.24939	1.94495	Rv2873, (MTCY274.04), len: 220. mpt83, identical toMP83_MYCTU CELL SURFACE LIPOPROTEIN MPT83, FASTA scores: Q10790|MP83_MYCTU CELL SURFACE LIPOPROTEIN MPT83 P (239 aa) opt: 1520; E(): 0; 99.6% identity in 239 aa overlap. Also similar to MTCY274.06 which is also known as major secreted protein MPT70 precursor (193 aa) FASTA score: opt: 811 E():0; 70.3% identity in 185 aa overlap
Rv2874	Rv2874	dipZ	1.05768	1.54467	1.54938	1.61225	1.58765	1.46142	1.66479	1.4027	Rv2874, (MTCY274.05), len: 695. Unknown integral membrane protein, with similarity in part to Z95558|MTY25D10_6 Mycobacterium tuberculosis cosmid (259 aa), fasta scores,opt: 280 z-score: 320.4 E(): 2.5e-10; 29.3% identity in239 aa overlap
mpt70	Rv2875		0.952412	2.60801	2.29557	2.25418	2.3742	2.10939	2.11105	2.0575	Rv2875, (MTCY274.06), len: 193. mpt70, major secreted immunogenic protein MPT70 precursor, Identical to A48320 major secreted immunogenic protein M (193 aa). FASTA scores: opt: 1200 E(): 0; 100.0% identity in 193 aa overlap. Also similar to MTCY274.04 (Q10790|MP83_MYCTU) CELL SURFACELIPOPROTEIN MPT83 (239 aa) opt: 806 E(): 0; 70.3% identityin 185 aa overlap
Rv2885c	Rv2885c		0.855373	1.1699	1.10188	1.08754	1.1373	1.05063	1.16747	1.17615	Rv2885c, (MTCY274.16c), len: 460, IS1539 transposase, contains PS00017 ATP/GTP-binding site motif A
adhC	Rv3045		1.03496	1.48698	1.41203	1.39336	1.33558	1.38942	1.54683	1.54001	Rv3045, (MTV012.60), len: 346. adhC. Identical to alcohol dehydrogenase from M. bovis BCG. Contains PS00059 Zinc-containing alcohol dehydrogenases signature. FASTA score: sp|P31975|ADH_MYCBO NADP-DEPENDENT ALCOHOL DEHYDROGENA (346 aa) opt: 2302 z-score: 2682.6 E(): 0; 100.0% identity in346 aa overlap. Also similar to other M. tuberculosis enzymes e.g. MTCY369.06c (375 aa) FASTA score: opt: 250 z-…
Rv3057c	Rv3057c		0.943187	1.36641	1.28631	1.21536	1.38353	1.25856	1.40715	1.33288	Rv3057c, (MTCY22D7.24), len: 287. Function: unknownbut similar to various oxidoreductases and enzymes involvedin polyketide synthesis. Contains short-chain alcohol dehydrogenase family signature (PS00061) and is related to otherM. tuberculosis proteins e.g. MTCY190.25c, MTCY39.16c. FASTA best: Y00P_MYCTU Q10402 putative oxidoreductase cy190.25c (650 aa) opt: 462, E(): 3.9e-22; (34.5% identity in …
adhD	Rv3086		0.838448	1.12192	1.0581	1.08447	1.05364	1.08039	0.985672	1.02006	Rv3086, (MTV013.07), len: 368. adhD. Probable alcohol dehydrogenase similar to many especially MTCY369.06c. Contains PS00059 Zinc-containing alcohol dehydrogenases signature. FASTA scores: gp|Z80226|MTCY369_6 Mycobacterium tuberculosis cosmid (375 aa) opt: 1186 z-score: 1364.9 E(): 0;(47.3% identity in 368 aa overlap). TBparse score is 0.871
Rv3189	Rv3189		1.15425	1.99433	1.83904	1.88276	1.81645	1.73559	1.96403	2.03139	Rv3189, (MTV014.33), len: 206. Unknown but weaklysimilar to hypothetical Mycobacterium tuberculosis cosmid MTCY39.30(186 aa). FASTA scores: sp|Q10869|YW30_MYCTU HYPOTHETICAL 20.3 KD PROTEIN CY39 (186 aa) opt: 122 z-score: 152.0E(): 0.55; 32.3% identity in 93 aa overlap. TBparse scoreis 0.881
mtrB	Rv3245c		0.981336	1.29048	1.30353	1.29937	1.31601	1.25489	1.23032	1.24089	Rv3245c, (MTCY20B11.20c), len: 567. Function: MtrB sensor-like histidine kinase, almost identical to MTU14909_1 Mycobacterium tuberculosis MtrB (567 aa, 99.8% identity in 567 aa overlap); Relatives in M. tuberculosis are: MTCY369.03, 1.5e-22; MTCY20G9.16, 1.9e-17. FASTA best: M. tuberculosis Q50496 MTRB (99.8% identity in 567 aa overlap)
rsbW	Rv3287c		1.01752	1.86876	1.96452	1.95381	1.98401	1.72576	1.80026	1.98236	Rv3287c, (MTCY71.27c), len: 242, usfX, hypotheticalprotein, identical to AF001306_2 Mycobacterium tuberculosisP96892 USFX (100.0% identity in 242 aa overlap). Start chosen by similarity, overlapping end of next ORF. Also similar to M. leprae Q49667 B1308_F3_89 (75 aa), fasta scores, opt: 308, E(): 2.7e-15, (72.2% identity in 72 aa overlap), also similar to RSBW_BACSU P17904 anti-sigma b factor (1…
Rv3288c	Rv3288c	usfY	1.03332	1.60979	1.78712	1.73036	1.84241	1.57815	1.59086	1.67069	Rv3288c, (MTCY71.28c), len: 137 aa, hypothetical protein, identical to (but longer than) AF001306_1 (100.0% identity in 103 aa overlap) as different start was chosen
Rv3289c	Rv3289c		0.884258	1.60834	1.56773	1.5528	1.69882	1.55338	1.61073	1.73882	Rv3289c, (MTCY71.29c), len: 125 aa, unknown
Rv3292	Rv3292		0.853317	1.21473	1.09072	1.10498	1.13824	1.08059	1.14959	1.1449	Rv3292, (MTCY71.32), len: 415 aa, unknown, but similar to hypothetical E. coli protein ECAE000239_10 P76097 NID: g1787682 (447 aa) fasta scores opt: 747 E(): 0; (38.5%identity in 449 aa overlap) region similar to M.leprae Q49664 B1308_C1_136 (71 aa), fasta scores, opt: 299, E(): 4.5e-13, (68.6% identity in 70 aa overlap)
Rv3337	Rv3337		1.01694	1.32437	1.24252	1.35424	1.27848	1.30671	1.36423	1.25562	Rv3337, (MTV016.37), len: >81. Unknown but similar to N-terminus of hypothetical Mycobacterium leprae protein MLCB1779.02. Homology suggests this orf should be in frame with the following one MTV016.38 but no sequence error could be found. Short distance to start of trpS suggests regionmay not be protein-coding. FASTA scores: gp|Z98271|MLCB1779_2 (292 aa) opt: 362 z-score: 390.6 E(): 2.9e-14; 74.…
Rv3346c	Rv3346c		0.937183	1.04219	1.01198	1.07199	1.04343	1.0313	1.04123	1.06303	Rv3346c, (MTV004.02c), len: 85, unknown, similar toM. leprae hypothetical protein TR:E332951 (EMBL:Z98271) MLCB1779.16c (91 aa), fasta scores; opt: 349 z-score: 701.3 E(): 6.6e-32, 67.4% identity in 95 aa overlap. Also highly similar to upstream ORF Rv3355c (MTV004.12c) (85.6% identityin 97 aa overlap)
idsB	Rv3383c		0.918329	1.3294	1.33669	1.34834	1.4078	1.33146	1.23946	1.24538	Rv3383c, (MTV004.41c), len: 350, probable transferase similar to many transferases involved in lipid biosynthesis eg. GGPP_MYCTU Q50727 probable geranylgeranyl pyrophosphate synthetase (359 aa), fasta scores; opt: 687 z-score: 853.4 E(): 0, 39.1% identity in 325 aa overlap, and IDSA_METTH Q53479 bifunctional short chain isoprenyl diphosphate syntase (325 aa), fasta scores; opt: 528 z-score: 689.7…
Rv3433c	Rv3433c		0.814668	0.986745	1.01024	1.00955	1.00006	1.01229	1.04547	1.01994	Rv3433c, (MTCY77.05), len: 473 aa. Member of YKL151c/yjeF family, equivalent to M. leprae Y201_MYCLE P37391 hypothetical 39.3 kd protein in gadb- (392 aa), fasta scores,opt: 2021, E(): 0, (80.9% identity in 383 aa overlap) and Q49870 B229_C3_239 (147 aa), fasta scores opt: 401, E(): 2e-16, (80.3% identity in 76 aa overlap), these are frameshifted with respect to this sequence; contains PS01049 Hy…
Rv3502c	Rv3502c		0.959352	1.2784	1.20385	1.1292	1.21243	1.16425	1.23904	1.17371	Rv3502c, (MTV023.09c), len: 317. Probable dehydrogenase similar to many e.g. MTCY03C7.08 (304 aa). Start uncertain. Contains PS00061 Short-chain dehydrogenases/reductases family signature. FASTA scores: Z82098|MTCY3C7_8 (304 aa)opt: 739 z-score: 865.4 E(): 0; 45.2% identity in 310 aa overlap. TBparse score is 0.880
Rv3508	Rv3508	PE_PGRS54	0.951182	1.11853	1.09761	1.11865	1.17081	1.16345	1.09017	1.09579	Rv3508, (MTV023.15), len: 1901. Member of Mycobacterium tuberculosis PE protein family, Gly-rich PGRS subfamily, most similar to MTV008_46 (1660 aa). Contains fivePS00583 pfkB family of carbohydrate kinases signatures 1. FASTA scores: AL0212|MTV008_46 (1660 aa) opt: 4585 z-score: 2536.2E(): 0; 51.2% identity in 1820 aa overlap.
Rv3522	Rv3522	ltp4	0.810011	1.00728	0.982896	1.03906	0.947482	0.990873	1.04874	1.04371	Rv3522, (MTV023.29), len: 354. Possible regulatory protein, similar to several hypothetical proteins from Archaeoglobus fulgidus e.g. AE001097_6 (398 aa). FASTA scores:AE0010|AE001097_6 (398 aa) opt: 352 z-score: 431.5 E(): 1.6e-16; 30.4% identity in 381 aa overlap. TBparse scoreis 0.896. Contains PS00017 ATP/GTP-binding site motif A (P-loop) and probable helix-turn-helix motif from aa 33-54 (Sco…
Rv3533c	Rv3533c	PPE62	0.929945	1.48374	1.38859	1.40447	1.38163	1.43616	1.46631	1.50202	Rv3533c, (MTCY03C7.23), len: 582 aa. Member of M. tuberculosis PPE protein family, similar to eg AL021646|MTV014_3 Mycobacterium tuberculosis sequen (590 aa) opt: 2289 z-score: 1849.1 E(): 0; 63.5% identity in 600 aa overlap)
Rv3537	Rv3537		1.09648	1.87602	1.66022	1.63185	1.71303	1.6901	1.61406	1.52462	Rv3537, (MTCY03C7.19c), len: 563 aa. Similar eg to 3O1D_COMTE Q06401 3-oxosteroid 1-dehydrogenase (573 aa), fasta scores, opt: 955, E(): 0, (33.1% identity in 590 aa overlap)
Rv3541c	Rv3541c		0.881868	1.15778	1.19085	1.26837	1.26105	1.23992	1.23158	1.26639	Rv3541c, (MTCY03C7.15), len: 129 aa. Unknown, contains PS00075 Dihydrofolate reductase signature
Rv3542c	Rv3542c		0.887158	1.12022	1.15768	1.13445	1.14084	1.17191	1.12863	1.15838	Rv3542c, (MTCY03C7.14), len: 311 aa. Unknown
fadE28	Rv3544c		0.889937	1.11945	1.22681	1.20914	1.18809	1.19827	1.10532	1.14335	Rv3544c, (MTCY03C7.12), len: 339 aa. fadE28. Acyl-CoA Dehydrogenase, similar to eg ACD_MYCLE P46703 acyl-coa dehydrogenase (389 aa), fasta scores, opt: 165, E(): 0.0012,(25.2% identity in 345 aa overlap)
Rv3545c	Rv3545c	cyp125	0.901651	1.34488	1.30845	1.31324	1.37566	1.32098	1.39329	1.31163	Rv3545c, (MTCY03C7.11), len: 433 aa. Probable cytochrome p-450, similar to eg CPXM_BACSU P27632 cytochrome p450 109 (405 aa), fasta scores, opt: 567, E(): 2.5e-29, (31.7% identity in 404 aa overlap)
Rv3571	Rv3571	hmp	0.767543	1.07724	1.16735	1.27213	1.24921	1.18381	1.31131	1.30393	Rv3571, (MTCY06G11.18), len: 358. Electron transfercomponent, similar to eg HMPA_ECOLI P24232 flavohemoprotein(haemoglobin-like protein) (396 aa), fasta scores, opt: 239, E():4.2e-08, (30.8% identity in 211 aa overlap); containsPS00197 2Fe-2S ferredoxins, iron-sulfur binding region signature
Rv3582c	Rv3582c	ispD	0.848917	1.11506	1.1705	1.29345	1.34833	1.27973	1.24889	1.2959	Rv3582c, (MTCY06G11.29c), len: 231. Unknown, similar to hypothetical proteins eg YACM_BACSU Q06755 hypothetical 25.8 kd protein in mecb- (232 aa), fasta scores, opt: 333, E(): 6.9e-15, (34.8% identity in 227 aa overlap)
Rv3854c	Rv3854c	ethA	0.978127	1.33496	1.42378	1.46655	1.44932	1.40553	1.59631	1.46134	Rv3854c, (MTCY01A6.14), len: 489. Possible monooxygenase, similar toe.g. YZ20_MYCTU Q10532 probable monooxygenase mtcy31.20 (495 aa), fasta scores, opt: 494, E(): 2.1e-25, (29.9% identity in 431 aa overlap)
Rv3855	Rv3855	ethR;aka;etaR	0.952422	1.51268	1.53692	1.64871	1.58092	1.44675	1.50774	1.37653	Rv3855, (MTCY01A6.13c), len: 216. Possible regulatory protein, similar to M. leprae G699124 U1756B (217 aa), fasta scores, opt: 786, E(): 0, (60.4% identity in 202 aa overlap). Also similar to M. tuberculosis Rv3058c(MTCY22D7.23)(216 aa, 32.1% identity in 221 aa overlap). Contains helix-turn-helix motif, aa 46-67 , (+3.55 SD)
Rv3865	Rv3865		1.05998	1.92013	1.56047	1.58632	1.61591	1.52068	1.7158	1.58825	Rv3865, (MTCY01A6.03c), len: 103. Unknown, some similarity to M. leprae G466936 B1620_C2_214, (106 aa), fasta scores, opt: 154,E():5.7e-05, (31.1% identity in 103 aa overlap). Also similar to M. tuberculosis Rv3615c (MTCY07H7B.07)(103 aa, 36.3% identity in 102 aa overlap)
