# Supplementary material for: Linking the Transcriptional Profiles and the Physiological States of Mycobacterium tuberculosis during an Extended Intracellular Infection
Source: PLoS Pathog. 2012 Jun 21;8(6):e1002769. doi: 10.1371/journal.ppat.1002769 (PMC3380936; doi:10.1371/journal.ppat.1002769)
Supplement: Table S6 — Subsets of previously identified core intracellular transcriptome display distinct temporal expression profiles during 14-day macrophage infection. (XLSX) [file ppat.1002769.s015.xlsx]

## Sheet: Sheet1
Table S6
Subsets of previously identified core intracellular transcriptome display distinct temporal expression profiles during 14-day macrophage infection.
Time			2hr	Day 2	Day 4	Day 6	Day 8	Day 10	Day 12	Day 14
Gene	Common	Synonym	Ratio	Ratio	Ratio	Ratio	Ratio	Ratio	Ratio	Ratio	Description (Tuberculist annotation)
MT0124			1.76891	4.0268	2.75773	2.34422	2.65409	2.2887	2.25911	1.94514	hypothetical protein
MT0768.1			0.854837	1.09471	1.22008	1.27299	1.28039	1.18123	1.20366	1.05773	Hypothetical protein
MT0817			1.04355	1.05351	0.968983	0.99964	0.999793	0.96577	0.973071	1.00021	mercuric reductase/transcriptional regulator, fusion
MT0987			1.26004	0.870447	0.768337	0.767821	0.728028	0.814096	0.587367	0.623443	hypothetical protein
MT1086			1.26846	0.982066	1.04337	1.12391	1.16213	1.00862	0.919749	0.983462	hypothetical protein
MT2045.1			0.807005	0.872073	1.03738	1.2771	1.30877	1.2427	1.16492	1.37563	hypothetical protein
MT2367.1			1.01911	1.11968	1.06728	1.03019	0.99926	0.985475	1.01761	1.0592	Hypothetical protein
MT2466			2.77888	6.18161	4.0122	3.66206	3.44036	4.16373	4.50682	4.28646	hypothetical protein
MT2467			3.31499	5.69993	3.11522	2.91493	2.72857	3.39598	3.59609	3.66533	hypothetical protein
MT2941			1.54809	2.45831	2.52294	2.61176	2.69015	2.47215	2.63745	2.42257	hypothetical protein
MT3080.1			1.14985	1.41364	1.20338	1.1619	1.23688	1.15282	1.3817	1.27007	hypothetical protein
MT3207			0.932251	1.15925	1.12304	1.21445	1.19445	1.1058	1.18499	1.18787	hypothetical protein
MT3223			1.30681	1.41078	1.08013	1.07022	1.23043	1.12944	1.13049	1.17299	hypothetical protein
MT3290.1		whiB7;Rv3197A	1.45494	2.17297	1.29252	1.20326	1.13912	1.06192	1.26795	1.2035	conserved hypothetic
MT3290.2			1.50857	2.24083	1.43447	1.19345	1.24823	1.36057	1.52812	1.57422	hypothetical protein
MT3876.1			1.05125	1.11308	0.982419	0.943613	1.01782	0.998268	1.09806	1.1619	hypothetical protein
Rv0065	Rv0065		1.20043	1.29917	1.33742	1.45172	1.30921	1.26818	1.42709	1.25878	Rv0065, (MTV030.08), unknown, len: 133 aa; similar to several M. tuberculosis hypothetical proteins eg. YT14_MYCTU P71550 hypothetical 13.9 kd protein cy10d7.14c (127 aa), opt: 245 z-score: 364.1 E(): 4.4e-13, 38.3% identity in 128 aa overlap. Alsosimilar to MTCY4C12_5 Mycobacterium tuberculosis cosmid (129 aa); 39.1% identity in 128 aa overlap
Rv0076c	Rv0076c		1.18009	1.27998	1.20909	1.11525	1.10804	1.12903	0.980115	1.04584	Rv0076c, (MTV030.20c), unknown, len: 129 aa; possible membrane-spanning domain at C-terminus
Rv0079	Rv0079		1.07756	1.40954	1.21432	1.14189	1.13553	0.823355	0.589504	0.579762	Rv0079, (MTV030.23), unknown, len: 273 aa
Rv0080	Rv0080		1.13251	1.20544	1.20681	1.15741	1.24015	0.915879	0.824955	0.884671	Rv0080, (MTV030.24), unknown, len: 152 aa
Rv0081	Rv0081		1.23885	0.923856	0.818643	0.776103	0.78104	0.895563	0.655105	0.636962	Rv0081, (MTV030.25), probable transcriptional regulator, len: 114 aa; similar to eg. SMTB_SYNY3 Q55940 transcriptional repressor smtb homolog (132 aa), fasta scores; opt: 137 z-score: 229.7 E(): 1.4e-05, 34.7% identity in 75 aa overlap
Rv0140	Rv0140		0.958848	1.63777	1.72801	1.54497	1.65542	1.22399	0.96967	0.920326	Rv0140, (MTCI5.14), len: 126 , unknown, but similarto D90916_48 Synechocystis sp./P74567 HYPOTHETICAL 20.8 KDPROTEIN (180 aa); opt: 229 z-score: 315.5 E(): 4.7e-10; 36.1% identity in 108 aa overlap. Also similar to MTV017_9 andMTV047_5
Rv0142	Rv0142		0.894124	1.71773	1.77832	1.84305	1.99931	1.65142	1.58569	1.66677	Rv0142, (MTCI5.16), len: 208. unknown.
Rv0145	Rv0145		0.961955	1.27931	1.19844	1.17282	1.27094	1.15353	1.09599	1.02527	Rv0145, (MTCI5.19), len: 317 aa, similar to eg Y09U_MYCTU Q50726 hypothetical 38.1 kd protein cy78.29c (348 aa), fasta scores, opt: 823, E(): 0, (50.0% identity in 286 aa overlap), also YZ21_MYCTU Q10552 hypothetical 36.1 kd protein cy31.21c, also similar to MTCI5.20, (52.9% identity in293 aa overlap), also similar to MTCY210.45c, (50.5 % identity in 303 aa overlap)
Rv0146	Rv0146		1.08686	1.61734	1.60546	1.51606	1.58953	1.44355	1.1138	1.02621	Rv0146, (MTCI5.20), len: 310 aa, similar to eg YZ21_MYCTU Q10552 hypothetical 36.1 kd protein cy31.21c (325 aa), fasta scores, opt: 784, E(): 0, (43.5% identity in 308 aa overlap), Y09U_MYCTU Q50726 hypothetical 38.1 kd protein cy78.29c (348 aa), fasta scores, opt: 753, E(): 0, (42.6% identity in 312 aa overlap) also similar to MTCI5.19, (52.9%identity in 293 aa overlap) also similar to MTCY210.4…
Rv0188	Rv0188		0.944636	3.10806	2.34315	1.99414	2.00858	1.37649	0.978993	0.874062	Rv0188, (MTCI28.27), len: 143, unknown, but some similarity to N-terminus of sp|P80185|MTRC_METTH TETRAHYDROMETHANOPTERIN S-METHYLT (266 aa), opt: 125 z-score: 174.8 E(): 0.033; 31.6% identity in 98 aa overlap
ilvd	Rv0189c		0.90417	1.43377	1.21426	1.06691	1.1703	0.92349	0.989943	0.902636	Rv0189c, (MTCI28.28c), ilvD, dihydroxy-acid dehydratase, len: 575 aa; similar to many eg.ILVD_LACLA Q02139 dihydroxy-acid dehydratase (ec 4.2.1.9) (dad) (570 aa), fasta scores; opt: 1605 z-score: 1582.6 E(): 0, 46.0% identity in561 aa overlap. Contains PS00886 Dihydroxy-acid and 6-phosphogluconate dehydratases signature 1. Also similar to MLCL622_6 Mycobacterium leprae sp|O06069|O06069 ILVD
pcka	Rv0211		1.14902	2.09824	1.96008	1.88266	1.84234	1.72052	1.91505	1.66941	Rv0211, (MTCY08D5.06),len: 606, pckA, highly similar eg to PPCK_NEOFR P22130 phosphoenolpyruvate carboxykinase (gt (608 aa), fasta scores, opt: 2287, E(): 0, (55.9% identity in 598 aa overlap); equivalent to gp|Z95398|MLCL622_21 Mycobacterium leprae cosmid L622; (609 aa); 86.1% identity in 605 aa overlap contains PS00505 Phosphoenolpyruvate carboxykinase (GTP) signature
fade5	Rv0244c		0.90872	0.912151	1.09687	1.23742	1.28622	0.971884	1.16269	1.12199	Rv0244c, (MTV034.10c), len: 611.fadE5, Possibly acyl-CoA dehydrogenase, highly similar to Mycobacterium tuberculosisMTV007.14 (609 aa) and to various other bacterial proteinsdescribed as putative acyl-CoA dehydrogenases e.g. Archaeoglobus fulgidus AE001025_6 (387 aa). FASTA scores AL0211|MTV007_14 (609 aa) opt: 2576 z-score: 3078.9 E(): 0; 64.6%identity in 611 aa overlap; and AE0010|AE001025_6 (3…
Rv0250c	Rv0250c		0.935997	1.82467	1.84783	1.88116	1.99159	1.55726	1.2652	1.06815	Rv0250c, (MTV034.16c), len: 97. Unknown. TBparse score is 0.902
hsp	Rv0251c	acr2	0.996336	2.38096	1.88289	1.92888	1.65143	1.89263	1.49093	1.25195	Rv0251c, (MTV034.17c), len: 159. hsp, possibly heat shock protein belonging to HSP20 family, some similarity to many eukaryotic proteins e.g. CHLAMYDOMONAS REINHARDTII P12811|HS2C_CHLRE. Also similar to Synechocystis sp. PCC6803 Spore protein sp21 (146 aa). FASTA scores D90902|D90902_44 Synechocystis sp. PCC6803 complete (146 aa) opt: 213 z-score:271.7 E(): 1.2e-07; 30.3% identity in 145 aa overl…
Rv0277c	Rv0277c		1.17843	1.3399	1.1883	1.20231	1.1571	1.19412	1.28393	1.25127	Rv0277c, (MTV035.05c), len: 152. Unknown but similar to hypothetical Mycobacterium tuberculosis proteins MTCY274.03 (147 aa) and MTV006_14 (143 aa). FASTA scores: Z74024|MTCY274_3(147 aa) opt: 357 z-score: 461.7 E(): 3.2e-18;41.4% identity in 140 aa overlap; and AL0210|MTV006_14 (143aa) opt: 258 z-score: 337.6 E(): 2.6e-11; 33.8% identity in142 aa overlap
Rv0340	Rv0340		1.1691	0.971129	1.0187	0.996159	0.961021	1.01512	0.839218	0.868213	Rv0340, (MTCY279.07), len: 179 aa, unknown
dnak	Rv0350		1.16663	1.58976	1.40562	1.33942	1.25555	1.23581	1.17986	1.15727	Rv0350, (MTCY13E10.10), len: 625. Function: DnaK, 70 kD heat shock protein. FASTA best: DNAK_MYCPA Q00488 (623aa) opt: 3678, E(): 0, (92.3% identity in 625 aa overlap),note that this sequence differs from DNAK_MYCTU P32723 (609 aa), due to a frameshift near the N-terminus
grpe	Rv0351		1.07691	1.46701	1.36224	1.28074	1.43206	1.24582	1.22149	1.26971	Rv0351, (MTCY13E10.11), len: 249. Function: GrpE protein, contains grpE protein signature (PS01071). Identicalto GRPE_MYCTU P32724
dnaj	Rv0352	dnaJ1	1.05976	1.24225	1.15049	1.03239	1.07533	1.02535	0.928194	0.937551	Rv0352, (MTCY13E10.12), len: 395. Function: DnaJ, contains both DnaJ signatures (PS00636, PS00637). Differs from DNAJ_MYCTU P07881 due to a frameshift at the N-terminus
hspr	Rv0353		1.14631	1.13792	1.08661	1.05212	1.04192	1.06574	0.925685	0.880728	Rv0353, (MTCY13E10.13), len: 126. Function: HspR, probable heat shock regulatory protein. Highly similar to HspR of Streptomyces coelicolor that binds to three inverted repeats (IR1-IR3) in the promoter region of the dnaK operon. Has possible coiled coil region in C-terminal half. FASTAbest: G987631 heat shock protein E(): 4.9e-22; (55.7% identity in 140 aa overlap)
Rv0380c	Rv0380c		1.01121	2.49407	2.02192	1.74328	1.7639	1.28157	0.947817	0.904528	Rv0380c, (MTV036.15c), len: 183. Unknown but shows some similarity with methyltransferases. e.g. sp|P19396|SPOU_ECOLI SPOU PROTEIN (229aa) opt: 227 z-score: 306.4 E(): 1.4e-09. 28.9% identity in 166 aa overlap.
umpa	Rv0382c	pyrE	0.936922	0.947036	0.939927	0.983746	0.980004	0.982667	0.903933	0.908752	Rv0382c, (MTV036.17c), len: 179. Ump, probable uridine 5'-monophosphate synthase, similar to many others e.g. AE000938_10. FASTA scores: gp|AE0009|AE000938_10 Methanobacterium thermoautotroph(180 aa) opt: 389 z-score: 499.0 E(): 2.7e-20. 40.7% identity in 172 aa overlap. Contains PS00589 PTS HPR component serine phosphorylation site signature.
clpb	Rv0384c		0.951334	1.83534	1.87787	1.85239	2.02301	1.6285	1.06582	0.955188	Rv0384c, (MTV036.19c), len: 848. clpB, Heat shock protein ATP-binding protein highly similar to many e.g. U43536. FASTA scores: gp|U43536|CGU43536_1 Corynebacterium glutamicum heat s hock protein (852 aa) opt: 4113 z-score: 3973.4 E(): 0. 74.5% identity in 846 aa overlap. Contains PS00870 and PS00871 Chaperonins clpA/B signatures and two PS000017 ATP/GTPbinding site motives A. Also has probable c…
groel2	Rv0440		1.23355	2.02203	1.68235	1.50436	1.37246	1.3351	1.32228	1.13267	Rv0440, (MTV037.04), len: 539. groEL2, identical toM. tuberculosis GroEL-2. Has PS00296 Chaperonins cpn60 signature. FASTA scores: sp|P06806|CH62_MYCTU 60 KD CHAPERONIN2(PROTEIN CPN60 (539 aa) opt: 3318 z-score: 3673.1 E(): 0; 100.0% identity in 539 aa overlap. TBparse score is 0.847
acea	Rv0467	icl	1.01278	2.09752	1.76828	1.73223	1.70459	1.62276	1.55399	1.63218	Rv0467, (MTV038.11), len: 428, aceA, probable isocitrate lyase similar to many, closest to R.fascians RFISCILY_1 (429 aa). FASTA scores: Z29367|RFISCILY_1 (429 aa) opt:2359 z-score: 2856.2 E(): 0; 80.7% identity in 429 aa overlap. TBparse score is 0.860
fadb2	Rv0468		1.17246	1.72255	1.54015	1.54144	1.57793	1.50064	1.30759	1.38173	Rv0468, (MTV038.12), len: 286. fadB2, Probable 3-hydroxyacyl-CoA dehydrogenase similar to many, e.g. Bradyrhizobium japonicum BJU32229_1 (293 aa) beta-hydroxybutyryl coenzyme Adehydrogenase (HbdA). FASTA scores: U32229|BJU32229_1 (293aa) opt: 771 z-score: 939.6 E(): 0; 45.7% identity in 282 aa overlap. TBparse score is 0.894
umaa1	Rv0469	umaA	1.31435	1.38107	1.33736	1.3091	1.33848	1.26543	1.30594	1.25815	Rv0469, (MTV038.13), len: 286. Probably involved inmycolic acid modification or synthesis very similar to mycobacterial methyl transferase CmaD MBU77466_1 (286 aa) andto MTCY20H10.26c (296 aa; highly similar to CFA1_MYCTU Q11195 cyclopropane-fatty-acyl-phospholipid synthase 1) and toMycobacterium tuberculosis methoxy mycolic acid synthase 1 MTU66108_1 (286 aa). FASTA scores: U77466|MBU77466_1 (28…
Rv0475	Rv0475	hbhA	0.748822	1.12062	1.10008	1.14058	1.05771	1.02222	1.18804	1.12096	Rv0475, (MTCY20G9.01), len: 199, unknown, contains possible N-terminal signal sequence and K- A- rich region at C-terminus
Rv0565c	Rv0565c		1.30532	1.44559	1.35703	1.21609	1.27535	1.23071	1.14976	1.17341	Rv0565c, (MTV039.03c), len: 486. Probable monoxygenase similar to other putative monoxygenases in Mycobacterium tuberculosis e.g. MTCY01A6.14 (489 aa), MTV013_4 (495 aa), MTCY31.20 (495 aa) and CYCLOHEXANONE MONOOXYGENASE P12015|CYMO_ACISP (542 aa) (EC 1.14.13.22) from Acinetobacter . FASTA scores: Z83864|MTCY1A6_14 (489 aa) opt: 1571 z-score: 1903.6 E(): 0; 49.0% identity in 471 aa overlap; and …
Rv0569	Rv0569		1.15647	1.38381	1.19613	1.12969	1.29435	1.13516	1.13492	1.18287	Rv0569, (MTV039.07), len: 88. Unknown but very similar to MTCY339.07C (80 aa) and some similarity to Mycobacterium leprae MLU15184_10 (53 aa). TBparse predicted start at6857 but orf shortened on basis of similarity. FASTA scores: sp|Q50663|YU07_MYCTU HYPOTHETICAL 8.6 KD PROTEIN CY339 (80 aa) opt: 300 z-score: 378.7 E(): 1.4e-13; 61.8% identity in 76 aa overlap; and U15184|MLU15184_10 Mycobacteriu…
Rv0607	Rv0607		1.01527	1.81449	1.63849	1.61164	1.5803	1.2672	1.24292	1.37196	Rv0607, (MTCY19H5.15c), len: 128, unknown
Rv0609	Rv0609		1.19461	1.48823	1.37654	1.29411	1.2703	1.23115	1.01758	0.931709	Rv0609, (MTCY19H5.13c), len: 133; unknown, similarto several M. tuberculosis hypothetical proteins eg. YW37_MYCTU Q10874 hypothetical 14.7 kd protein cY39.37 (139 aa),fasta scores; opt: 262 z-score: 337.9 E(): 8.1e-12, 39.1% identity in 128 aa overlap, and MTCY20H10.05 (42.9% identityin 126 aa overlap)
Rv0627	Rv0627		1.03033	0.936138	0.937669	0.966072	0.940637	0.921269	0.86892	1.00859	Rv0627, (MTCY20H11.08), len: 135 aa, some similarity to MTCY19H5_27 (41.5% identity in 130 aa overlap) and to MTCI376_11
Rv0656c	Rv0656c		1.07567	0.961703	1.08161	1.10956	1.10165	1.04874	0.988968	1.03622	Rv0656c, (MTCI376.20, unknown), len: 127 aa
atsa	Rv0711		0.818629	1.20228	1.23148	1.08722	1.1099	0.853843	0.936052	0.985112	Rv0711, (MTCY210.30), len: 787, atsA, arylsulfatase, similar to eg ARS_PSEAE P51691 arylsulfatase (ec 3.1.6.1) (532 aa), fasta scores, opt: 439, E(): 2.9e-21, (30.8% identity in 552 aa overlap); also similar to MTCI418A_1, (38.4% identity in 797 aa overlap); and MTCI376_1; contains PS00523 Sulfatases signature 1, PS00149 Sulfatases signature 2
rple	Rv0716		1.17485	1.03443	1.02566	1.02848	1.00235	1.07973	1.00362	1.03161	Rv0716, (MTCY210.35), len: 187 aa, rplE, similar toMLCB2492_16 Mycobacterium leprae RL5_MICLU 50S RIBOSOMAL PROTEIN L5; also similar to eg RL5_MICLU P33098 50s ribosomalprotein l5, (191 aa), fasta scores, opt: 930, E(): 0, (73.8% identity in 183 aa overlap)
Rv0769	Rv0769		1.07854	1.4332	1.34965	1.32335	1.31675	1.30132	1.42807	1.36281	Rv0769, (MTCY369.14), len: 248, similar to HDHA_ECOLI P25529 7-alpha-hydroxysteroid dehydrogenase (255 aa), fasta scores, opt: 536, E(): 6.5e-27, (37.7% identity in 247 aa overlap); similar to several other Mtb genes eg MTCY02B10.14 (33.7% identity in 249 aa overlap)
Rv0790c	Rv0790c		0.997364	1.05427	1.04933	1.05899	1.02081	1.06614	1.29027	1.24622	Rv0790c, (MTCY369.34c), len: 242, unknown
Rv0791c	Rv0791c		0.857077	0.856748	0.906323	0.828056	0.819382	0.841676	0.989307	1.08418	Rv0791c, (MTV042.01c-MTCY369.35c), len: 347. Unknown but similar to several hypothetical Mycobacterium tuberculosis proteins e.g. MTCY359.18 (307 aa) and MTCY22D7.02 (275 aa). FASTA scores: Z83859|MTCY359_18 (307 aa) opt: 366 z-score: 424.1 E(): 4e-16; 35.0% identity in 226 aa overlap; and Z83866|MTCY22D7_2 (275 aa) opt: 342 z-score: 397.5 E(): 1.2e-14; 31.6% identity in 234 aa overlap. TBparse s…
Rv0792c	Rv0792c		0.796633	0.785219	0.889063	0.930671	0.941171	0.871893	1.00155	1.01735	Rv0792c, (MTV042.02c), len: 269. Probable transcriptional regulators similar to many of GntR family e.g. Bacillus subtilis BSUB0018_189 (243 aa) and P31453|YIDP_ECOLI (238 aa). FASTA scores: |Z99121|BSUB0018_189 (243 aa) opt: 367 z-score: 449.6 E(): 1.5e-17; 32.1% identity in 246 aa overlap; and P31453|YIDP_ECOLI HYPOTHETICAL TRANSCRIPTIONAL REGULATOR (238 aa) opt: 236 z-score: 292.3 E(): 8.8e-09…
Rv0823c	Rv0823c		1.04096	1.22741	1.33412	1.33406	1.39803	1.27333	1.25779	1.27294	Rv0823c, (MTV043.15c), len: 389. Probable transcriptional regulator (resembles nitrogen regulation protein), equivalent to Mycobacterium leprae NtrB protein MLU15182_31 (384 aa) and similar to many UPF0034 FAMILY (NIFR3/SMM1) members e.g. B. subtilis D26185|BAC180K_143 (333 aa). Contains PS01136 Uncharacterized protein family UPF0034 signature.FASTA scores: U15182|MLU15182_31 (384 aa) opt: 2070 z…
desa1	Rv0824c		0.992395	1.51616	1.40145	1.3916	1.491	1.31851	1.04103	1.11532	Rv0824c, (MTV043.16c, des), len: 338. desA1, dentical to Mycobacterium tuberculosis DES, stearyl-ACP desaturase, similar to many, and equivalent to Mycobacterium lepraeU15182|MLU15182_32 (338 aa). Contains PS00225 Crystallinsbeta and gamma 'Greek key' motif signature. FASTA scores: U49839|MTU49839_1 (338 aa) opt: 2280 z-score: 2744.3 E(): 0; 100.0% identity in 338 aa overlap; and U15182|MLU15182_…
Rv0830	Rv0830		1.07953	1.20631	1.24642	1.22711	1.20128	1.18562	1.26338	1.08209	Rv0830, (MTV043.22), len: 301. Unknown but member of protein family in Mycobacterium tuberculosis containing: MTCY04C12.14c (312 aa), MTCY78.29c, MTCY13D13.21, MTCY31.21c, MTCY13D12.01,MTV041_5, MTV035_9, etc.. FASTA scores: Z81360|MTCY4C12_14 (312 aa) opt: 1014 z-score: 1254.3 E(): 0; 54.1% identity in 292 aa overlap. TBparse score is 0.917
Rv0921	Rv0921		0.895484	1.2584	1.25586	1.31048	1.4019	1.21247	0.735295	0.757248	Rv0921, (MTCY21C12.15), len: 193. Possible resolvase for IS1535, similar to many bacterial resolvases and to MTCY274.17c, 5.4e-30. FASTA best: YX1C_MYCTU Q10831 hypothetical 31.9 kdprotein cy274.17 (295 aa) opt: 537 z-score: 645.7 E(): 5.7e-29; (51.8% identity in 166 aa overlap). helixturn helix motif present
Rv1057	Rv1057		1.09864	1.25574	1.04024	1.03665	1.09522	0.977508	0.926428	0.924922	Rv1057, (MTV017.10), len: 393. Unknown but some similarity to surface antigen of Methanosarcina mazeii, MMSAG_1 (491 aa). FASTA scores: X84710|MMSAG_1 M.mazei surface antigen genes orf492 (491 aa) opt: 363 z-score: 402.6 E():6.2e-15; 31.3% identity in 294 aa overlap. TBparse score is0.892
Rv1128c	Rv1128c		1.01585	1.83966	1.57415	1.38432	1.34961	1.17161	0.990783	0.891834	Rv1128c, (MTCY22G8.17c), len: 451. Unknown ORF in REP13E12 degenerate repeat, highly similar to several M.tuberculosis proteins in REP13E12 repeats eg. Q50655 (317 aa),fasta scores; opt: 1329 z-score: 1558.9 E(): 0, 61.1% identity in 316 aa overlap
Rv1129c	Rv1129c		1.05743	1.70722	1.52641	1.43268	1.50005	1.34642	1.28073	1.20517	Rv1129c, (MTCY22G8.18c), len: 486. Unknown, possible regulator, 47.4% identity in 468 aa overlap with M. tuberculosis Rv0465c(MTV038.09c)(474 aa) E(): 0. Helix turn helix motif present from aa 32-53
Rv1130	Rv1130		1.11602	2.00828	1.84421	1.81481	1.88842	1.71598	1.34415	1.18745	Rv1130, (MTCY22G8.19), len: 526. Some similarity toeg.PRPD_ECOLI P77243 prpd protein. escherichia coli (483aa), fasta scores; opt: 234 z-score: 273.3 E(): 3.3e-08, 27.0% identity in 429 aa overlap
glta1	Rv1131		0.92045	1.27352	1.25142	1.21469	1.20912	1.15931	1.11432	1.11607	Rv1131, (MTCY22G8.20), gltA1, len: 393. Probable citrate synthase, highly similar to eg.CISY_MYCSM P26491 citrate synthase (ec4.1.3.7) (375 aa), fasta scores; opt: 1942z-score: 2334.7E(): 0, 80.0% identity in 375 aa overlap; contains PS00480Citrate synthase signature. Similar to two other M. tuberculosis citrate synthases MTCY31.24 (33.1% identity in 381 aa overlap) and MTCY31.17c (31.8% identity…
Rv1132	Rv1132		0.911613	1.05246	1.04825	1.01069	1.01512	1.00493	0.837773	0.903451	Rv1132, (MTCY22G8.21), len: 576. Possible membraneprotein, similar to M. tuberculosis protein TR:O06827 MTCY493.23C (589 aa), fasta scores; opt: 1811, E(): 0, 48.2% identity in 585 aa overlap
Rv1168c	Rv1168c	PPE17	1.03041	1.91052	1.66109	1.4294	1.40725	1.05755	0.863949	0.89598	Rv1168c, (MTV005.04c), len: 346. Member of the M. tuberculosis PPE-family, similar to many eg. TR:E332789 (EMBL:Z98268) MTCI125.27C (385 aa), fasta scores; opt: 504 z-score: 780.2 E(): 0, 36.6% identity in 388 aa overlap
Rv1178	Rv1178		1.00969	1.25128	1.05977	1.06982	1.15857	1.13832	1.23141	1.20844	Rv1178, (MTV005.14), len: 362. Possible aminotransferase, weak similarity to many aspartate aminotransferaseseg. TR:Q55679 (EMBL:D64000) SLL0006 aspartate aminotransferase from Synechocystis sp. (394 aa), fasta scores; opt: 218z-score: 589.0 E(): 1.3e-25, 32.5% identity in 379 aa overlap. Contains PS00105 Aminotransferases class-I pyridoxal-phosphate attachment site
mmpl10	Rv1183		1.05597	1.2988	1.29502	1.17377	1.37058	1.17556	0.823836	0.893437	Rv1183, (MTV005.19), len: 1002. Probable transmembrane protein, similar to many Mycobacterial hypothetical membrane proteins eg. TR:Q49619 (EMBL:U00010) B1170_C1_181 (1008 aa), fasta scores; opt: 4545 z-score: 5010.3 E(): 0, 70.6% identity in 978 aa overlap
fadd21	Rv1185c		1.23757	1.51957	1.23749	1.09549	1.23965	1.13952	1.45783	1.40411	Rv1185c, (MTV005.21c), len: 578. fadD21, Probable acyl-coAsynthase, similar to eg. TR:P71495 (EMBL:U75685) ACYL-COA SYNTHASE from Mycobacterium bovis (582 aa), fasta scores; opt: 2388 z-score: 2929.0 E(): 0, 61.8% identity in 579 aa overlap
sige	Rv1221		1.29242	1.51363	1.29133	1.21855	1.27243	1.21879	1.13509	1.10859	Rv1221, (MTCI61.04), sigE, len: 257. Alternative sigma factor of extracytoplasmic function (ECF) family, see Wu Q.L.,Kong D., Lam K., Husson R.N.; A Mycobacterial extracytoplasmic function sigma factor involved in survival following stress; J. Bacteriol. 179:2922-2929(1997). Similar tomany eg. RPOE_HAEIN P44790 rna polymerase sigma-e factor (189 aa),opt: 247 z-score: 235.9 E(): 3.4e-06, 28.5% ide…
Rv1256c	Rv1256c	cyp130	0.761242	1.315	1.48538	1.61469	1.69853	1.41508	1.11261	1.193	Rv1256c, (MTCY50.26), len: 405. Similar to cytochrome p-450s e.g. CPXK_SACER P33271 cytochrome p-450 107b1 (405 aa) FASTA scores, opt: 639, z-score: 722.4, E(): 2.7e-33,(33.2% identity in 391 aa overlap); contains PS00086 Cytochrome P450 cysteine heme-iron ligand signature
Rv1265	Rv1265		1.23995	1.94104	1.70969	1.65539	1.84626	1.50909	1.44126	1.268	Rv1265, (MTCY50.17c), len: 226. Unknown.
cysd	Rv1285		1.38218	1.36136	1.31343	1.29757	1.42778	1.30275	1.19314	1.02872	Rv1285, (MTCY373.04), cysD, len: 332. Probable sulfate adenylate transferase subunit 2, but homology suggestsstart sites at aa 24 or 28, similar to e.g. CYSD_ECOLI P21156 sulfate adenylate transferase subunit 2 (302 aa)FASTA score, opt: 973, z-score: 1187.4, E():0 (52.5% identity in 303 aa overlap)
prfa	Rv1299		0.963436	1.08508	1.11784	1.14438	1.18121	1.04584	1.02865	1.0887	Rv1299, (MTCY373.19), prfA, len: 357, peptide chainrelease factor 1 (rf-1), highly similar to many e.g. RF1_MYCLE P45833 peptide chain release factor 1 (rf-1), (357 aa)FASTA scores, opt: 2047 z-score: 2335.9 E(): 0, (89.3% identity in 356 aa overlap); PS00745 Prokaryotic-type class I peptide chain release factors signature
Rv1353c	Rv1353c		1.11613	1.49658	1.49382	1.25833	1.2944	1.0813	1.16764	1.01759	Rv1353c, (MTCY02B10.17c), len: 261. Similar to TER1_ECOLI P03038 tetracycline repressor protein class A (216 aa) FASTA scores, opt: 231, z-score: 277.4, E(): 1.6e-08, (31.3% identity in 211 aa overlap). Helix turn helix motif present at aa 3859(+3.59 SD)
Rv1387	Rv1387	PPE20	0.685516	0.686308	0.831247	0.874931	0.810751	0.820418	1.06891	1.10103	Rv1387, (MTCY21B4.04), len: 539, Member of M. tuberculosis PPE family of protein, similar to many e.g. Y05F_MYCTU Q10892 hypothetical 46.9 kd protein cy251.15 (463 aa), fasta scores; E(): 4.2e-26, 37.7% identity in 531 aa overlap; contains PS00343 Gram-positive cocci surface proteins 'anchoring' hexapeptide; similar also to MTCY274.23c (37.5%identity in 168 aa overlap)
Rv1405c	Rv1405c		1.54067	1.76467	1.43664	1.44464	1.39858	1.25047	1.15679	1.06605	Rv1405c, (MTCY21B4.22c), len: 274. Unknown, most similar to PMTA_RHOSH Q05197 phosphatidylethanolamine m-methyltransferase (203 aa)fasta scores, opt: 219, E(): 2.6e-07,(29.9% identity in 144 aa overlap), similar to MTCY21B4.20c(59.3% identity in273 aa overlap)
Rv1460	Rv1460		1.04487	2.27428	1.97627	1.8726	2.04882	1.74739	1.61709	1.47535	Rv1460, (MTV007.07), len: 278. Equivalent to Mycobacterium leprae hypothetical protein MLCL536.29c. Possible helix-turn-helix motif between aa 68 - 89. FASTA scores: gp|Z99125|MLCL536_25 Mycobacterium leprae cosmid L536. (254 aa) opt: 1273 z-score: 1384.7 E(): 0; 79.6% identity in 250aa overlap. Alternative start possible at 6754. TBparse score is 0.904
Rv1461	Rv1461		1.16658	1.71539	1.71994	1.64892	1.55104	1.34598	1.53256	1.32577	Rv1461, (MTV007.08), len: 846. Equivalent of spliced protein from Mycobacterium leprae MLCL536.28c len: 869. Residues1 -253 represent N-extein, and 613 - 846 the C-extein. The intein present from residues 254 - 612 is differentin sequence and site of insertion from the one present in MLCL536.28c. FASTA scores: gp|Z99125|MLCL536_23 Mycobacteriumleprae cosmid L536. (869 aa) opt: 1498 z-score: 1726.…
Rv1462	Rv1462		0.894423	1.21988	1.32665	1.24664	1.24732	1.07678	1.17147	1.12102	Rv1462, (MTV007.09), len: 397. Equivalent to Mycobacterium leprae hypothetical protein MLCL536.27c, len: 392.FASTA scores: gp|Z99125|MLCL536_22 Mycobacterium leprae cosmid L536. (392 aa) opt: 2059 z-score: 2361.5 E(): 0; 80.4%identity in 392 aa overlap. TBparse score is 0.873
Rv1463	Rv1463		0.903782	1.51508	1.5419	1.44425	1.45666	1.2509	1.39934	1.36269	Rv1463, (MTV007.10), len: 266. Probable ABC-type transporter ATP-binding protein equivalent to MLCL536.26c, len: 260.FASTA scores: gp|Z99125|MLCL536_21 Mycobacterium leprae cosmidL536. (260 aa) opt: 1444 E(): 0; 86.0% identity in 267 aa overlap. Very similar to ATP-DEPENDENT TRANSPORTER YCF16from PORPHYRA PURPUREA chloroplast. FASTA scores:gp|U38804|PPU38804_55 Porphyra purpurea chloroplast ge (2…
Rv1464	Rv1464	csd	0.778746	1.12618	1.22339	1.22093	1.19047	1.0855	1.3365	1.25848	Rv1464, (MTV007.11), len: 417. Equivalent to NifS-like protein of Mycobacterium leprae and many other organisms; MLCL536.25c, len: 418. FASTA scores: gp|Z99125|MLCL536_20 Mycobacterium leprae cosmid L536.(418 aa) opt: 2333 z-score: 2679.1 E(): 0; 85.4% identityin 417 aa overlap. Contains PS00595 Aminotransferases class-V pyridoxal-phosphate attachment site. TBparse score is 0.881
Rv1465	Rv1465		0.864228	1.35558	1.18852	1.0994	1.21008	1.05268	1.00237	0.89833	Rv1465, (MTV007.12), len: 162. Equivalent to Mycobacterium leprae hypothetical protein MLCL536.24c, 165. FASTAscores: gp|Z99125|MLCL536_19 Mycobacterium leprae cosmid L536. (165 aa) opt: 870 z-score: 1057.6 E(): 0; 81.8% identity in 165aa overlap. Also similar to hypothetical Bacillussubtilis protein YURV, FASTA Score: Z99120|BSUB0017_151 (147 aa) opt: 354 z-score: 439.4 E(): 4.1e-17; 38.3% ident…
Rv1466	Rv1466		0.930908	1.16811	1.14477	1.20868	1.12303	1.05927	0.891172	0.849852	Rv1466, (MTV007.13), len: 115. Equivalent to Mycobacterium leprae hypothetical protein MLCL536.23c, len: 115.FASTA scores: gp|Z99125|MLCL536_18 Mycobacterium leprae cosmid L536. (115 aa) opt: 648 z-score: 838.9 E(): 0; 81.7% identityin 115 aa overlap. similar to ORF's downstream of sigma factors in Streptococcus mutans and Streptococcus pneumoniae eg. TR:O06451 ORF3 downstream of RpoD (EMBL:SPDNA…
echa12	Rv1472		0.978894	0.922756	1.0239	0.977762	0.986421	0.892702	0.83272	0.846823	Rv1472, (MTV007.19), len: 285. echA12, Probable enoyl-CoA hydratase, similar to many especially the M. leprae enzyme P53526. FASTA scores: P53526|ECHH_MYCLE PUTATIVE ENOYL-COA HYDRATASE (EC (294 aa) opt: 1265 z-score: 1494.1 E(): 0; 72.0% identity in 271 aa overlap. Also similar to other M. tuberculosis proteins, e.g. MTCY16B7.11c opt: 232 z-score: 375.4 E(): 1.3e-15; 33.8% identity in 204 aa ove…
Rv1473	Rv1473		0.909542	0.935923	0.932903	0.982703	0.975175	0.941411	0.975695	0.887525	Rv1473, (MTV007.20), len: 542. Probable ABC transporter ATP binding protein, possibly in EF-3 subfamily. Similar to many ABC-transporters e.g. D90909_48, YHES_HAEIN. FASTA scores: gp|D90909|D90909_48 Synechocystis sp. PCC6803 complete (574 aa) opt: 870 z-score: 897.8 E(): 0; 33.3% identity in 525 aa overlap. P44808|YHES_HAEIN HYPOTHETICAL ABCTRANSPORTER ATP- (638 aa) opt: 706 z-score: 728.7 E(): …
cydd	Rv1621c		1.32577	1.85935	1.59264	1.4773	1.60041	1.35386	1.45365	1.28069	Rv1621c, (MTCY01B2.13c), len: 527. cydD, Function: probable ABC transporter, similar to many, possibly CydD, contains an ATP/GTP-binding site motif A (P-loop, PS00017) and ABC transporters family signature (PS00211). FASTA best:Q11019 Y07D_MYCTU (579 aa) opt: 530; E(): 6.9e-25; (29.1% identity in 530 aa overlap). Relatives in M. tuberculosis: MTCY02B10.13, 2.4e-21; MTCY50.10, 3.6e-20; MTCY50.09, …
Rv1627c	Rv1627c		0.913182	0.939232	1.03877	1.05583	0.991001	0.974989	1.0484	1.07728	Rv1627c, (MTCY01B2.19c), len: 402. Function: unknown but shows similarity to many lipid carrier proteins. FASTA best: Q51797 ACETYL COA SYNTHASE (388 aa) opt: 400; E():3.2e-18; (34.4% identity in 407 aa overlap). Some similarityto MTCY21C12.08c, E(): 4e-15; (28.9% identity in 381 aa overlap)
Rv1733c	Rv1733c		1.26706	1.4126	1.28718	1.50056	1.50721	1.13154	1.15258	1.27565	Rv1733c, (MTCY04C12.18c), len: 210. Probable membrane protein
Rv1738	Rv1738		1.20474	1.73187	1.66962	1.75057	2.05241	1.23621	0.543091	0.561721	Rv1738, (MTCY04C12.23), len: 94. Unknown, similar to M. tuberculosis protein YQ02_MYCTU P71931 hypothetical 10.1 kd protein cy441.02 (93 aa), fatsa scores; opt: 319 z-score: 619.7 E(): 2.6e-27, 53.9% identity in 89 aa overlap
Rv1765c	Rv1765c		1.01078	1.23006	1.18576	1.21767	1.18174	1.12633	1.14726	1.16681	Rv1765c, (MTCY28.31c), len: 365. Highly similar to Rv2015c (418 aa, MTV018.02c), 97.8% identity in 364 aa overlap. BLAST hits with non-IS part of sequence submitted under MTU78639
Rv1767	Rv1767		1.0871	1.58809	1.62962	1.61839	1.65074	1.37423	1.34048	1.20085	Rv1767, (MTCY28.33), len: 119 aa; unknown similar to eg. sp|Q57498|YA53_HAEIN HYPOTHETICAL PROTEIN HI1053. (113 aa) opt: 233 z-score: 313.0 E(): 6.4e-10; 40.0% identity in 90 aa overlap
Rv1779c	Rv1779c		0.999032	1.09678	1.07696	1.10901	1.1125	0.976786	1.14586	1.26881	Rv1779c, (MTV049.01c), len: 597. unknown, possibly integral membrane protein. tbparse score is 0.913
Rv1790	Rv1790	PPE27	1.13681	1.0735	1.12704	1.10641	1.10334	1.0899	1.04523	1.05538	Rv1790, (MTV049.12), len: 350. Unknown, similar to members of the PPE family of M. tuberculosis hypothetical proteins, e.g. gp|Z74024|MTCY274_24 M. tuberculosis cosmid (404 aa)FASTA scores: opt: 849 z-score: 861.0 E(): 0; 50.0% identity in 406 aa overlap. Also similar to MTCI125_27, MTCI125_26, MTCY10G2_10, MTY15C10_31, MTCY3A2_22, MTV002_34 etc
ndh	Rv1854c		1.03463	1.73895	1.52882	1.47407	1.51759	1.25819	1.39777	1.33165	Rv1854c, (MTCY359.19), len: 463. Function: ndh, probable NADH dehydrogenase, similar to several - e.g. S74826 NADH dehydrogenase - Synechocystis s (445 aa) FASTA score: opt: 1228 z-score: 1387.4 E(): 0; 46.3% identity in 432 aa overlap. Highly similar to MTCY04D9.04c Z84725| NID: g1817703 - Mycobacterium tuberculosis (470 aa) opt: 1911, E(): 0;64.7% identity in 459 aa overlap. TBPARSE score is 0.…
Rv1907c	Rv1907c		1.00313	1.3394	1.33689	1.31009	1.34658	1.18147	1.26174	1.28666	Rv1907c, (MTCY180.11), len: 215. Similar to M. tuberculosis protein, Q50763, downstream of a cloned katG gene (EMBL:MTKATG). Differences are due to frameshift errors in the EMBL sequence and the use of an earlier start codon. FASTA results: Q50763 (168 aa) opt: 638; E(): 0, 69.7% identity in 152 aa overlap. TBparse score is 0.958
katg	Rv1908c		0.900425	1.42145	1.33705	1.36144	1.40517	1.22694	1.6352	1.71405	Rv1908c, (MTCY180.10), len: 740. Function: KatG, catalase-peroxidase (EC 1.11.1.6), HPI. Contains peroxidases active site signature (PS00436) and ATP/GTP-binding site motif A (P-loop; PS00017). Cosmid sequence was corrected to agree with a sequencing read from the H37Rv genome. FASTA results: Q57215 CATALASE-PEROXIDASE from M. tuberculosis (740aa) opt: 5081 z-score: 5041.3 E(): 0, 100% identity i…
fura	Rv1909c		1.39113	2.05169	1.91084	1.8531	1.8598	1.67895	1.98912	1.78855	Rv1909c, (MTCY180.09), len: 150. furA, similar to family of ferric uptake regulatory proteins. FASTA results: Q48835 LEGIONELLA PNEUMOPHILA 130B (WADSWORTH) FERRIC UPTAKE REGULATION (136 aa) opt: 230; E(): 2.5e-09; 32.3% identity in 133 aa overlap.
Rv1957	Rv1957		1.17003	1.71149	1.67439	1.63708	1.70062	1.50355	1.43315	1.44412	Rv1957, (MTCY09F9.07c), len: 181 aa, unknown
Rv1989c	Rv1989c		1.21743	1.85016	1.70285	1.62143	1.72492	1.64589	1.61461	1.69414	Rv1989c, (MTCY39.30), len: 186, unknown
ctpg	Rv1992c		0.770907	0.958979	1.22754	1.54996	1.7615	1.59281	1.68689	2.03827	Rv1992c, (MTCY39.27), len: 771, ctpG, probable cation transport ATPase, most similar to YHHO_ECOLI P37617 hypothetical 76.8 kd protein (732 aa) FASTA scores, opt: 1229, z-score: 1332.1, E(): 0, (35.6% identity in 677 aa overlap); contains PS00435 Peroxidases proximal heme-ligand signature; PS00154 E1-E2 ATPases phosphorylation site. Also similar to M. tuberculosis Rv1469, and Rv0092
Rv1993c	Rv1993c		1.0684	1.29772	1.35638	1.53898	1.72836	1.67231	1.44207	1.68629	Rv1993c, (MTCY39.26), len: 90. Very similar to Mycobacterium tuberculosis gp|Z92771|MTCY71_9 cosmid Y (93 aa)opt: 309 z-score: 426.2 E(): 3.2e-16; 63.3% identity in79 aa overlap. Also similar to Rv0968, (98 aa), 51.1% identity in 94 aa overlap
Rv2005c	Rv2005c		1.04226	1.22473	1.13864	1.11603	1.12302	1.09634	1.13624	1.09462	Rv2005c, (MTCY39.12), len: 295, similar to MTCY39.23c, (50.3% identity in 316 aa overlap), C-terminus shows some similarity with YXIE_BACSU P42297 hypothetical 15.9 kd protein in bglh- (148 aa) FASTA scores, opt: 124, z-score: 156.1, E(): 0.038, (28.5% identity in 144 aa overlap), also similar to Rv2623 (294 aa, 52.7% identity in 296 aa overlap)
fdxa	Rv2007c		0.95578	1.17397	1.37993	1.58384	1.47074	1.17791	0.981045	1.02507	Rv2007c, (MTCY39.10), len: 114, fdxA ferredoxin, similar to eg FER_MYCSM P00215 ferredoxin, Mycobacterium smegmatis (106 aa) FASTA scores, opt: 448 z-score: 503.8, E(): 1.6e-21, (58.7% identity in 109 aa overlap), also similar to MTCY31.14, (34.2% identity in 117 aa overlap)
Rv2028c	Rv2028c		0.934386	0.913931	0.966411	1.22543	1.11158	0.970036	0.787731	0.952621	Rv2028c, (MTV018.15c), len: 279. Unknown but highlysimilar to Mycobacterium tuberculosis proteins MTCY01A10.08(272 aa) and MTCY03A2.24 (268 aa). FASTA scores: Z95387|MTCY1A10_8 (272 aa) opt: 563 z-score: 696.8 E(): 2.5e-31; 36.8% identity in 266 aa overlap and Z83867|MTCY3A2_24 (268aa) opt: 562 z-score: 695.7 E(): 2.9e-31; 40.7% identity in 273 aa overlap. TBparse score is 0.904
pfkb	Rv2029c		1.09084	1.18002	1.19934	1.09984	1.15726	1.12352	0.853764	0.811824	Rv2029c, (MTV018.16c), len: 339. Probable carbohydrate kinase similar to phosphofructokinase P06999|K6P2_ECOLI(309 aa) and phosphotagatosekinase LACC_STRMU (310 aa). Contains PS00583 pfkB family of carbohydrate kinases signature1. FASTA scores: P06999|K6P2_ECOLI 6-PHOSPHOFRUCTOKINASE ISOZYME 2 (309 aa) opt: 705 z-score: 844.6 E(): 0; 41.4% identity in 304 aa overlap. TBparse score is 0.927
Rv2030c	Rv2030c		0.958403	1.31144	1.37765	1.47935	1.58622	0.973806	0.698832	0.657676	Rv2030c, (MTV018.17c), len: 681. Unknown but corresponds to products of two adjacent orf's described previously MSGTUBDWN_4 (390 aa) and MSGTUBDWN_1 (385 aa). Also similar to C-terminal two-thirds of Mycobacterium tuberculosis protein MTCY270.25c (352 aa) and M. leprae protein U650s MLU15184_16 (258 aa). FASTA scores: M93129|MSGTUBDWN_4 (390 aa) opt: 2530 z-score: 2976.7 E(): 0; 97.7% identity in…
hspx	Rv2031c	acr	0.949811	2.48472	1.93488	1.89307	1.91943	0.999155	0.627141	0.607758	Rv2031c, (MTV018.18c), len: 144. hspX. Identical to14 KD ANTIGEN (16 KD ANTIGEN) (HSP 16.3) of M. tuberculosis. BELONGS TO THE SMALL HEAT SHOCK PROTEIN (HSP20) FAMILY. (See J. BACTERIOL. 174:1352-1359(1992); INFECT. IMMUN. 60:2066-2074(1992)). FASTA scores: P30223|14KD_MYCTU 14 KD ANTIGEN (16 KD ANTIGEN) (HS (143 aa) opt: 933 z-score: 1119.3E(): 0; 100.0% identity in 143 aa overlap. TBparse score…
Rv2032	Rv2032	acg	0.862001	1.32098	1.2022	1.30461	1.27426	0.924411	0.914389	0.928828	Rv2032, (MTV018.19), len: 331. Unknown but similar to hypothetical mycobacterial proteins MTCY164.37 (344 aa) and MTCY03A2.27c (332 aa). FASTA scores: Z95150|MTCY164_38 Mycobacterium tuberculosis cosmid (344 aa) opt: 1208 z-score: 1416.0 E(): 0; 56.4% identity in 321 aa overlap; Z83867|MTCY3A2_27 Mycobacterium tuberculosis cosmid (332 aa) opt:568 z-score: 669.3 E(): 8.6e-30; 36.8% identity in 321…
Rv2035	Rv2035		0.947361	1.47459	1.5301	1.50491	1.62367	1.37773	1.02501	1.02366	Rv2035, (MTV018.22), len: 162. Unknown. TBparse score is 0.925
Rv2036	Rv2036		0.9203	1.54312	1.67565	1.71524	1.81619	1.53446	1.33399	1.33718	Rv2036, (MTV018.23), len: 213. Unknown but slight similar to Streptomyces lincolnensis protein involved in lincomycin production Q54375 (238 aa). FASTA scores: sptr|Q54375|Q54375 (78-11) LINCOMYCIN PRODUCTION GENES (238 aa) opt: 119 z-score: 147.8 E(): 0.97; 31.3% identity in 99 aa overlap. TBparse score is 0.934
Rv2323c	Rv2323c		0.809407	1.02096	1.03708	1.01048	0.923154	0.915477	0.952223	0.989602	Rv2323c, (MTCY3G12.11), len: 302. Similar to C. eleganc G620073 hypothetical 31.2 kDa protein, ZK1307.1 (279 aa) fasta scores, opt: 541, E(): 2.3e-29, (34.6% identity in263 aa overlap) and to Streptomyces verticillus G434715 beta-hydroxylase, bleomicin/phleomycin binding protein (326 aa) fasta scores, opt: 211, E(): 2.3e-07, (27.3% identity in304 aa overlap)
Rv2327	Rv2327		0.801316	1.27784	1.3756	1.49171	1.37336	1.24972	1.13914	1.07765	Rv2327, (MTCY3G12.07c), unknown, len: 163, Similar to Z80775|MTCY21D4_5 Mycobacterium tuberculosis cosmid (208aa) opt: 242 z-score: 306.6 E(): 1.5e-09; 43.0% identity in 107 aa overlap; also slight similarity to G886022 mexR (147 aa) fasta scores, opt: 132, E(): 0.022, (26.2% identity in 130 aa overlap)
nark1	Rv2329c		1.58315	1.50241	1.22044	1.15571	1.35448	1.1872	1.46915	1.44061	Rv2329c, (MTCY3G12.05), len: 515. narK1, probale nitrite extrusion protein. Equivalent to Z98741|MLCB22_25 Mycobacterium leprae cosmid B22; P (517 aa). FASTA score: opt: 2224 z-score: 2696.7 E(): 0; 69.3% identity in 488 aa overlap; similar to Z86089|MTCY6A4_5 Mycobacterium tuberculosis cosmid (469 aa) opt: 2000 z-score: 2425.8 E():0; 62.6% identity in 470 aa overlap; and similar toNARK_ECOLI P10…
Rv2331	Rv2331		1.95687	2.20208	1.89653	1.72693	2.04545	1.79358	1.52883	1.55876	Rv2331, (MTCY3G12.03c), len: 128. Unknown, shortened version of MTCY3G12.03c to eliminate overlap with MTCY3G12.04
mez	Rv2332		1.17333	0.942966	1.06118	1.02201	1.18781	0.889531	0.536274	0.582639	Rv2332, (MTCY3G12.02c-MTCY98.01), len: 652. Probable malate oxidoreductase (EC 1.1.1.38) (MALIC ENZYME), similar to MAOX_BACSU P45868 probable malate oxidoreductase (nad) (582 aa) fasta scores, opt: 1849, E(): 0, (50.5% identity in 543 aa overlap)
Rv2390c	Rv2390c		2.08806	2.56283	1.63727	1.44406	1.51526	1.31893	1.07422	1.05131	Rv2390c, (MTCY253.31), len: 185. Similar to Y07Q_MYCTU Q11032 hypothetical 23.5 kd protein cy02b10 (220 aa), fasta scores, opt: 223 z-score: 274.3 E(): 2.8e-08, (26.8% identity in 190 aa overlap) and Y07R_MYCTU Q11033 hypothetical 28.3 kd protein cy02b10. (261 aa), fasta scores,opt: 238, E(): 3.4e-09,(27.6% identity in 163 aa overlap)
Rv2396	Rv2396	PE_PGRS41	1.28615	2.26802	1.82263	1.6075	1.63887	1.43531	1.40713	1.34769	Rv2396, (MTCY253.25c), len: 361. Member of PE family, PGRS subfamily gly rich protein, len: 361, similar to egY03A_MYCTU Q10637 hypothetical glycine-rich 49.6 kd pro (603 aa), fasta scores, opt: 1144, E(): 2.2e-40, (54.8% identity in 372 aa overlap); contains PS00583 pfkB family of carbohydrate kinases signature 1
subi	Rv2400c		0.99366	0.908722	0.981448	0.934588	0.940251	0.89688	0.863507	0.928447	Rv2400c, (MTCY253.21), len: 356. Probable subI, (thio)sulphate binding protein, similar to eg G466966 subI, sulphate binding precursor, (358 aa), fasta scores, opt: 1775, E(): 0, (76.5% identity in 340 aa overlap)
ahpc	Rv2428		1.24733	1.15288	1.06882	1.04341	1.04998	1.01566	1.03545	1.0563	Rv2428, (MTCY428.18c), len: 195. ahpC gene, alkyl hydroperoxide reductase, identical to G1172078 AHPC
ahpd	Rv2429		1.35356	1.39249	1.1167	1.01771	1.0817	0.983049	1.14598	1.11256	Rv2429, (MTCY428.17c), 177 aa. ahpD gene, identicalto G1174227 AHPD
clpp	Rv2461c	clpP1	1.298	1.89633	1.81269	1.64947	1.76649	1.49231	1.25473	0.982214	Rv2461c, (MTV008.17c), len: 200aa. clpP, atp-dependent clp protease proteolytic subunit; highly similar to many eg. CLPP_ECOLI P19245 atp-dependent clp protease proteolytiic subunit (EC 3.4.21.92) (207 aa), fasta scores; opt: 636 z-score: 1081.5 E(): 0, 53.5% identity in 185 aa overlap.Also similar to downstream ORF MTV008.16c, clpP2 (48.3% identity in 172 aa overlap)
rpi	Rv2465c		1.18248	1.23087	1.15316	1.01605	1.18008	0.926402	0.773716	0.759594	Rv2465c, (MTV008.21c), len: 162 aa. Probable isomerase, rpi; similar to several diverse isomerases eg. LACB_STAAU P26592 galactose-6-phosphate isomerase lacb (171 aa), fasta scores; opt: 296 z-score: 444.4 E(): 1.5e-17, 35.4% identity in 158 aa overlap and RPIB_ECOLI P37351 ribose 5-phosphate isomerase b (149 aa), fasta scores; opt: 262 z-score: 402.0 E(): 3.4e-15, 32.2% identity in 146 aa overlap
Rv2466c	Rv2466c		1.11672	1.2804	1.25333	1.19301	1.19702	1.02503	0.790943	0.799824	Rv2466c, (MTV008.22c), len: 207 aa. Unknown, similar to M. tuberculosis hypothetical protein YU24_MYCTU Q50679cy339.24 (230 aa), fasta scores; opt: 324 z-score: 373.5 E(): 1.3e-13, 30.9% identity in 194 aa overlap. Contains PS00195 Glutaredoxin active site
pdha	Rv2497c		0.971358	1.34704	1.27431	1.3425	1.35357	1.28672	1.1734	1.18004	Rv2497c, (MTCY07A7.03c), len: 367 aa. pdhA, smilar to eg ODPA_ACHLA P35485 pyruvate dehydrogenase e1 componentALPHA SUBUNIT (EC 1.2.4.1) (345 aa) fasta scores, opt: 890z-score: 1048.0 E(): 0, (43.0% identity in 330 aa overlap)
scob	Rv2503c		1.02425	1.65106	1.41884	1.47394	1.46703	1.27801	1.24339	1.39872	Rv2503c, (MTCY07A7.09c), len: 218 aa. scoB, 3-Oxo Acid:CoA Transferase, B Subunit similar to eg PCAJ_BACSU P42316 probable 3-oxoadipate coa-transferase SUBUNIT B (EC 2.8.3.6) (216 aa) opt: 820 z-score: 990.7 E(): 0, (58.2% identity in 201 aa overlap)
scoa	Rv2504c		1.01274	1.48699	1.33902	1.41474	1.39209	1.21283	1.2278	1.22824	Rv2504c, (MTCY07A7.10c), len: 248 aa. scoA, 3-Oxo Acid:CoA Transferase, A Subunit, similar to eg PCAI_BACSU P42315 probable 3-oxoadipate coa-transferase SUBUNIT A (EC 2.8.3.6) (238 aa) opt: 562 z-score: 664.0 E(): 5.7e-30, (55.6% identity in 248 aa overlap)
Rv2515c	Rv2515c		0.924095	0.991482	1.06303	1.20678	1.1047	1.08553	1.06227	1.14746	Rv2515c, (MTCY07A7.21c), len: 415 aa. Unknown, contains PS00142 Neutral zinc metallopeptidases, zinc-binding region signature
Rv2517c	Rv2517c		1.27924	1.49684	1.72146	1.62391	1.7368	1.43053	1.07875	0.966227	Rv2517c, (MTV009.02c), len: 83. Unknown, questionable orf
lpps	Rv2518c		1.2199	1.67957	1.46488	1.33416	1.38169	1.2455	1.42754	1.37266	Rv2518c, (MTV009.03c), len: 408. Unknown but similar to several hypothetical mycobacterial proteins and equivalent to Mycobacterium leprae protein MLCL383.33; len: 414 aa; also similar to YV09_MYCTU Q11149 hypothetical 47.9 kd protein cY20G9.09 (451 aa). FASTA scores: sptr|O07707|O07707HYPOTHETICAL 43.6 KD PROTEIN (407 aa) opt: 2300 z-score: 2660.7 E(): 0; (82.5% identity in 406 aa overlap); and …
arof	Rv2540c		0.818375	0.950967	1.01998	1.10007	1.11083	1.08037	1.16036	1.1889	Rv2540c, (MTCY159.16), len: 401 aa. aroF, similar to eg AROC_BACSU P31104 chorismate synthase (368 aa), fasta scores, opt: 1134, E(): 0, (48.9% identity in 358 aa overlap); contains PS00788 Chorismate synthase signature 2
fadd9	Rv2590		0.992417	2.47154	2.08792	2.02382	1.94989	1.9298	1.97614	2.05625	Rv2590, (MTCY227.11c), len: 1168. fadD9, Acyl-CoA Synthetase. N-terminal 700 residues similar to long chain fatty acid ligase; C-terminus to polyketide synthases; contains PS00455 Putative AMP-binding domain signature, PS00061 Short-chain alcohol dehydrogenase family signature; also similar to a C-terminal domain of MTCY251.20 (overall 40.2% identity in 1181 aa overlap)
Rv2617c	Rv2617c		1.01657	2.1267	2.16243	2.08984	2.36244	2.01056	1.52127	1.38331	Rv2617c, (MTCY01A10.17), len: 146 aa. Unknown, somesimilarity to YFID_BACSU P54720 hypothetical protein in glvbc 3'region (134 aa), fasta scores, opt: 98, E(): 1.2, (30.6% identity in 111 aa overlap)
Rv2619c	Rv2619c		0.836286	1.49897	1.38893	1.44083	1.40888	1.18771	1.0902	1.1124	Rv2619c, (MTCY01A10.14), len: 117 aa. Unknown
Rv2624c	Rv2624c		0.940087	1.12408	1.0222	1.02513	1.28924	0.941655	0.720592	0.839891	Rv2624c, (MTCY01A10.08), len: 272 aa. Unknown, similar to YW12_MYCTU Q10851 hypothetical 30.9 kd protein cy39.12. (295 aa), fasta scores, opt: 199, E(): 3.3e-06, (29.6% identity in 287 aa overlap) and YW23_MYCTU Q10862 hypothetical 33.9 kd protein cy39.23c (317 aa), fasta scores, opt: 175, E(): 0.00012, (28.3% identity in 300 aa overlap), MTCY03A2.24 (268 aa) opt: 458 z-score: 463.4 E(): 1.2e-20 …
Rv2625c	Rv2625c		0.89846	1.00624	0.866652	0.932836	1.06674	0.874222	0.678344	0.670691	Rv2625c, (MTCY01A10.07), len: 393 aa. Unknown, somesimilarity to G1001386 hypothetical 40.5 kDa protein (379 aa), fasta scores, opt: 552, E(): 1.3e-27, (30.7% identity in 374 aa overlap) also similar to SP4G_BACSU P26937 stage iv sporulation protein fb (288 aa), opt: 145 z-score: 169.0E(): 0.02, (26.0% identity in 281 aa overlap); contains PS00142 Neutral zinc metallopeptidases, zinc-binding regi…
Rv2626c	Rv2626c		1.00106	1.54432	1.31396	1.33809	1.52959	1.07722	0.897308	0.926533	Rv2626c, (MTCY01A10.06), len: 143 aa. Unknown, somesimilarity to B. subtilis O34682|O34682 YLBB PROTEIN. (150 aa) fasta score' opt: 258 z-score: 350.2 E(): 5.5e-12; 33.9% identity in 121 aa overlap, alsowith MTCY253.14, (142 aa) opt: 145 z-score: 175.9 E(): 0.00012, (22.3% identity in 112 aa overlap)
Rv2627c	Rv2627c		0.914241	0.802665	0.790745	0.813024	0.851145	0.781088	0.796458	0.849817	Rv2627c, (MTCY01A10.05), len: 413 aa. Some similarity in C-terminal part to to gp|AL021930|MTV035_21 Mycobacterium tuberculosis cosmi (400 aa) opt: 392 z-score: 456.0 E(): 7.1e-18; 31.1% identity in 302 aa overlap
Rv2628	Rv2628		0.972548	0.78544	0.814798	0.876553	1.03459	0.764663	0.52408	0.572188	Rv2628, (MTCY01A10.04c), len: 120 aa. Unknown
Rv2629	Rv2629		1.29988	1.61628	1.4646	1.29261	1.45837	1.29047	1.05674	1.03379	Rv2629, (MTCY01A10.03c), len: 374 aa. Unknown
Rv2630	Rv2630		1.04798	1.03696	1.09318	1.0529	1.07142	0.948517	0.870213	0.851716	Rv2630, (MTCY01A10.02c), len: 179 aa. Unknown
Rv2640c	Rv2640c		1.1902	1.07892	1.21235	1.23725	1.24102	1.1931	0.881806	0.947234	Rv2640c, (MTCY441.10c), len: 119. Possible transcriptional regulator, similar eg to SMTB_SYNP7 P30340 transcriptional repressor smtb (122 aa), fasta scores, opt: 162, E(): 0.00028, (34.5% identity in 110 aa overlap). Also similar to possible M. tuberculosis transcriptional regulator, MTCY441.12 (126 aa) opt: 237 E(): 1.7e-09 (38.5% identity in 109 aa overlap). Contains helix-turn-helix motif at a…
Rv2642	Rv2642		0.886234	1.09568	1.06472	1.1714	1.19347	1.18215	0.772298	0.828168	Rv2642, (MTCY441.12), len: 126. Putative transcriptional regulator, similar to eg YQCJ_BACSU P45949 hypothetical 12.3 kd protein in cwla- (105 aa), fasta scores, opt: 205, E(): 1.6e-08, (41.3% identity in 75 aa overlap); contains PS00846 Bacterial regulatory proteins, arsR family signature. Also similar to Rv2640c(MTCY441.10c), Rv2358(MTCY27.22c) etc. Contains helix-turn-helix motif at aa 59-80(+…
Rv2707	Rv2707		1.13274	1.25242	1.28089	1.26328	1.2769	1.14569	1.24672	1.23914	Rv2707, (MTCY05A6.28), len: 324. Function: unknown membrane protein highly similar to M. leprae , U1764D. FASTA best: G699178 U1764D. (330 aa) opt: 1617; E(): 0; 75.4% identity in 325 aa overlap. TBparse score is 0.930
sigb	Rv2710		1.09139	1.79339	1.48048	1.43063	1.41893	1.34958	1.28343	1.24722	Rv2710, (MTCY05A6.31), len: 323. Function: sigB, RNA polymerase sigma factor (formerly MysB). Contains sigma-70 factors family signatures 1 and 2 (PS00715; PS00716)FASTA best: G1171103 (323 aa) opt: 2062; E(): 0; 100.0% identity in 323 aa overlap. Highly similar to sigA, MTCY05A6.24, (528 aa) E(): 0; 62.9% identity in 315 aa overlap. TBparse score is 0.894 Contains possible helix-turn-helix motif…
Rv2729c	Rv2729c		1.26881	1.72434	1.50147	1.44942	1.47242	1.35145	1.06743	0.998298	Rv2729c, (MTCY154.09c), len: 301 aa. Unknown, some similarity to YLEU_CORGL P42459 hypothetical 29.6 kd protein in leua-lysc intergenic region from Corynebacterium glutamicum (270 aa), fasta scores; opt: 365 z-score: 437.2 E(): 2.1e-17, 30.8% identity in 221 aa overlap
Rv2743c	Rv2743c		1.04229	1.32159	1.36424	1.43196	1.43583	1.2381	1.18557	1.04723	Rv2743c, (MTV002.08c), len: 270 aa. Unknown; similar to, but longer than, M. leprae hypothetical protein TR:Q49833 (EMBL:Z94723) MLCB33.04C (B2235_C1_148) (123 aa), fasta scores; opt: 639 z-score: 854.8 E(): 0, 74.8% identity in123 aa overlap
35kd_ag	Rv2744c		1.11369	1.31637	1.37146	1.44301	1.4673	1.34846	1.06469	0.989571	Rv2744c, (MTV002.09c), len: 270 aa. 35-kd antigen; identical to 35KD_MYCTU P31511 35 kd protein (270 aa); alsosimilar to a Synechocystis hypothetical protein TR:Q55707 (EMBL:D64002) SLL0617 (267 aa), fasta scores; opt: 155 z-score: 231.0 E(): 1e-05, 23.4% identity in 252 aa overlap. This CDS is split into two ORF's in M. leprae (EMBL:Z94723) TR:Q49840 MLCB33.06C (B2235_C2_187) (167 aa) and TR:Q49…
Rv2745c	Rv2745c		1.19812	1.47611	1.3879	1.43534	1.56578	1.4406	1.21845	1.06256	Rv2745c, (MTV002.10c), len: 112 aa. Possible regulator; N-terminus is similar to several transcrpitional regulators eg. TR:Q01716 (EMBL:X66021) trbA TRANSCRIPTIONAL REPRESSOR PROTEIN (121 aa), fasta scores; 118 z-score: 170.6 E(): 0.024, 38.8% identity in 49 aa overlap
ald	Rv2780		1.18034	2.04819	2.07847	2.01064	1.94877	1.89766	2.16573	2.30415	Rv2780, (MTV002.45), len: 371 aa. ald, L-alanine dehydrogenase (40 kd antigen); almost identical to DHA_MYCTU P30234 alanine dehydrogenase (ec 1.4.1.1) (40 kd antigen) (373 aa) 99.5% identity in 373 aa overlap. Contains PS00836 and PS00837 Alanine dehydrogenase & pyridine nucleotide transhydrogenase signature 1 and 2
lppu	Rv2784c		1.18395	0.873523	0.905988	0.884497	0.877125	0.929606	0.815316	0.901141	Rv2784c, (MTV002.49c), len: 171 aa. Unknown, contains signal sequence and appropriately positioned PS00013 Prokaryotic membrane lipoprotein lipid attachment site
Rv2805	Rv2805		1.17596	1.09002	1.05342	1.01223	0.952282	1.07877	0.964985	0.827186	Rv2805, (MTCY16B7.38c), len: 134. Unknown, highly similar to N-terminal region of Rv2807 (MTCY16B7.36c) (384 aa), 79.2% identity in 101 aa overlap
Rv2828c	Rv2828c		0.724265	1.05127	1.13868	1.24611	1.27284	1.13766	1.25608	1.2807	Rv2828c, (MTCY16B7.14), len: 181. Unknown, almost identical with downstream Rv2825c (MTCY16B7.17) (181 aa) opt: 1179 z-score: 1506.0 E(): 0; 99.4% identity in 181 aa overlap
Rv2829c	Rv2829c		0.989078	2.03549	1.58259	1.5174	1.51562	1.30138	1.18869	1.298	Rv2829c, (MTCY16B7.13), unknown, len: 130, slight similarity to G1001388 hypothetical 15.1 kDa protein,(131 aa), fasta scores, opt: 128, E(): 0.0093, (26.4% identity in 125 aa overlap)
infb	Rv2839c		0.903775	0.986645	0.974314	1.10681	1.10359	1.08732	1.10745	1.11813	Rv2839c, (MTCY16B7.03), len: 900. Probable infB, initiation factor IF-2 similar at C-terminal half to egIF2_BACSU P17889 initiation factor if-2 (716 aa), fasta scores, opt: 1782, E(): 0, (46.6% identity in 686 aa overlap); contains PS00017 ATP/GTP-binding site motif A
mpt83	Rv2873		1.2795	2.72126	2.44112	2.24566	2.43474	2.18172	2.24939	1.94495	Rv2873, (MTCY274.04), len: 220. mpt83, identical toMP83_MYCTU CELL SURFACE LIPOPROTEIN MPT83, FASTA scores: Q10790|MP83_MYCTU CELL SURFACE LIPOPROTEIN MPT83 P (239 aa) opt: 1520; E(): 0; 99.6% identity in 239 aa overlap. Also similar to MTCY274.06 which is also known as major secreted protein MPT70 precursor (193 aa) FASTA score: opt: 811 E():0; 70.3% identity in 185 aa overlap
Rv2874	Rv2874	dipZ	1.05768	1.54467	1.54938	1.61225	1.58765	1.46142	1.66479	1.4027	Rv2874, (MTCY274.05), len: 695. Unknown integral membrane protein, with similarity in part to Z95558|MTY25D10_6 Mycobacterium tuberculosis cosmid (259 aa), fasta scores,opt: 280 z-score: 320.4 E(): 2.5e-10; 29.3% identity in239 aa overlap
mpt70	Rv2875		0.952412	2.60801	2.29557	2.25418	2.3742	2.10939	2.11105	2.0575	Rv2875, (MTCY274.06), len: 193. mpt70, major secreted immunogenic protein MPT70 precursor, Identical to A48320 major secreted immunogenic protein M (193 aa). FASTA scores: opt: 1200 E(): 0; 100.0% identity in 193 aa overlap. Also similar to MTCY274.04 (Q10790|MP83_MYCTU) CELL SURFACELIPOPROTEIN MPT83 (239 aa) opt: 806 E(): 0; 70.3% identityin 185 aa overlap
Rv2912c	Rv2912c		0.900316	1.17631	0.968584	0.996232	1.03497	0.962208	1.00297	0.884081	Rv2912c, (MTCY274.44c), len: 195. Probable transcription regulatory protein, BELONGS TO THE TETR/ACRR FAMILY, most similar to BETI_ECOLI P17446 regulatory protein beti, (195 aa) FASTA scores, opt: 126, z-score: 159.7, E(): 0.024, (24.5% identity in 196 aa overlap). Contains possible helix-turn-helix motif (+2.71 SD) at aa 33-54
fadd26	Rv2930		1.06604	0.838559	0.897597	0.935648	0.879279	0.933601	0.805471	0.828892	Rv2930, (MTCY338.19), len: 626.fadD26, Probable Acyl-CoA Synthetase similar to several e.g. YMA2_MYCBO Q02278 hypothetical 32.3 kd protein in mas 5' region (298 aa) FASTA scores, opt: 1104, z-score: 1251.2, E(): 0, (58.0% identity in 288 aa overlap)
ilvc	Rv3001c		1.07542	1.37862	1.27956	1.38546	1.29965	1.25649	1.21664	1.17251	Rv3001c, (MTV012.15c), len: 333. Ketol-acid reductoisomerase, ilvC, similar to many eg. ILVC_MYCAV Q59500 (333aa). FASTA score: sp|Q59500|ILVC_MYCAV KETOL-ACID REDUCTOISOMERASE (333 aa) opt: 1977 z-score: 2361.0 E(): 0; (87.7% identity in 333 aa overlap). TBparse score is 0.871
ilvn	Rv3002c		1.01858	1.1481	1.15014	1.18417	1.11652	1.04225	1.09598	1.10483	Rv3002c, (MTV012.16c), len: 168. Acetolactate synthase small subunit, ilvN, similar to many eg Mycobacterium leprae MLCB637.21. FASTA score: gp|Z99263|MLCB637_21 Mycobacterium leprae cosmid B637. (169 aa) opt: 843 z-score: 1038.0 E(): 0; (83.5% identity in 164 aa overlap). TBparse score is 0.877
ilvb	Rv3003c	ilvB1	0.875857	1.04444	1.02305	1.02337	1.01217	0.961623	1.12325	1.18941	Rv3003c, (MTV012.17c), len: 618. Acetolactate synthase large subunit, ilvB, similar to many eg. MLCB637_20 from Mycobacterium leprae. Contains PS00187 Thiamine pyrophosphate enzymes signature. Also shows similarity to MTCY1A11.23c. FASTA score: gp|Z99263|MLCB637_20 Mycobacterium leprae cosmid B637. (625 aa) opt: 3653 z-score: 4092.0 E(): 0; (87.1% identity in 627 aa overlap) and MTCY1A11.23c, (54…
fade22	Rv3061c		1.16341	1.82662	1.7919	1.86323	1.93663	1.92958	1.51466	1.69388	Rv3061c, (MTCY22D7.20), len: 721. fadE22, probable Acyl-CoA Dehydrogenase; extensive similarity in C-terminal half to many acyl-CoA dehydrogenases. Related to many others in M. tuberculosis e.g. MTCY03C7.13, and MTCY10D7.02. FASTA: G47382 acyl-CoA dehydrogenase (fragment) (288 aa) opt: 530, E(): 4.5e-26, (45.6% identity in 206 aa overlap), TBparse score is 0.901
emre	Rv3065	mmr	0.95935	1.14111	1.18745	1.32225	1.1816	1.23733	1.35543	1.34655	Rv3065, (MTCY22D7.17c), len: 107. emrE. Function: Membrane protein highly similar to bacterial proteins involved in resistance to ethidium bromide or methyl viologen. Also similar to the SugE protein of enteric bacteria. FASTA: SW:P23895 EMRE_ECOLI EMRE protein, opt: 257, (43.6% identity in 101 aa overlap). Also very similar to staphylococcal sp|P96460|P96460 QUATERNARY AMMONIUM COMPOUNDS RESISTA…
Rv3067	Rv3067		1.15173	1.61289	1.44596	1.38144	1.61722	1.38215	1.73208	1.53715	Rv3067, (MTCY22D7.14c), len: 136. Function: unknownhas hydrophobic stretch at N-terminus, some similarity to hypothetical M. tuberculosis proteins such as MTCY50.11 andMTV049_2. TTG start chosen on basis of codon usage but upstream ATG also possible. FASTA scores: AL022021|MTV049_25 Mycobacterium tuberculosis seque (108 aa) opt: 183 z-score:197.9 E(): 0.0017; 36.6% identity in 82 aa overlap; andY…
Rv3123	Rv3123		1.25547	1.54033	1.42704	1.19532	1.37713	1.23604	1.08088	1.13879	Rv3123, (MTCY164.33), len: 162 aa. Unknown
Rv3127	Rv3127		0.953982	1.17687	1.14468	1.1725	1.34723	0.985209	0.693922	0.659716	Rv3127, (MTCY164.37), len: 344. Unknown but higly similar to Rv2032, (MTV018.19), 56.7% identity in 321 aa overlap, also similar to MTCY03A2.27c, E(): 5.8e-26; (35.0% identity in 326 aa overlap). Some similarity to C-terminal half of hypothetical M. tuberculosis protein. Y07J_MYCTU Q11025 hypothetical 78.2 kd protein cy02b10. (715 aa) FASTA scores, opt: 174 E(): 0.00021; 24.7% identity in 288 aa …
Rv3130c	Rv3130c		0.921883	0.868209	0.920365	0.959855	1.12672	0.747422	0.603967	0.607246	Rv3130c, (MTCY03A2.28-MTCY164.41c), len: 463. Function: unknown but similar to several other hypothetical M. tuberculosis proteins: e.g. Z95890|MTCY28_26 Mycobacterium tuberculosis cosmid (502 aa) FASTA scores, opt: 586 z-score: 679.3 E(): 2.6e-30; 28.9% identity in 463 aa overlap, TBparse score is 0.947
Rv3131	Rv3131		1.0445	1.26878	1.12448	1.14373	1.31767	0.891652	0.648311	0.843598	Rv3131, (MTCY03A2.27c), len: 332. Function: unknownbut related to nearby hypothetical protein Z95150|MTCY164_38 Mycobacterium tuberculosis cosmid (344 aa), fasta scores, opt: 521 z-score: 563.2 E(): 7.6e-24; 35.0% identityin 326 aa overlap. Also similar to Rv2032, (MTV018.19),36.6%identity in 320 aa overlap
Rv3133c	Rv3133c	dosR;devR	1.02931	1.18555	1.05775	1.05314	1.02358	0.947364	1.18212	1.01319	Rv3133c, (MTCY03A2.25), len: 217. Function: unknownbut clearly related to family of transcriptional response regulators. Contains bacterial regulatory proteins, LuxR family signature (PS00622) near C-terminus as seen in bvgA, comA, dctR; degU, evgA, fimZ, fixJ, gacA, glpR, narL, narP, nodW, rcsB and uhpA. FASTA scores: sp|O32197|O32197 YVQC PROTEIN. (211 aa) opt: 468 z-score: 586.0 E(): 4.1e-25; …
Rv3134c	Rv3134c		1.20156	1.24289	1.17655	1.2857	1.21399	1.12224	0.882933	0.871528	Rv3134c, (MTCY03A2.240, len: 268. Function: unknownbut this Ala-, Val- rich protein is related to other M. tuberculosis proteins. FASTA best: Z95387|MTCY1A10_8 Mycobacterium tuberculosis cosmid (272 aa) opt: 458 z-score: 549.9E(): 4.2e-23; 36.5% identity in 271 aa overlap, also similar to Rv2028c (MTV018.15c), 40.7% identity in 273 aa overlap
Rv3188	Rv3188		0.964712	1.544	1.39836	1.46702	1.47942	1.30992	1.45604	1.17974	Rv3188, (MTV014.32), len: 115. Unknown but similar to MTCY39.29 (113 aa). FASTA scores: sp|Q10868|YW29_MYCTU HYPOTHETICAL 12.5 KD PROTEIN CY39 (113 aa) opt: 184 z-score: 257.3 E(): 7.6e-07; 30.0% identity in 110 aa overlap. TBparse score is 0.881
Rv3189	Rv3189		1.15425	1.99433	1.83904	1.88276	1.81645	1.73559	1.96403	2.03139	Rv3189, (MTV014.33), len: 206. Unknown but weaklysimilar to hypothetical Mycobacterium tuberculosis cosmid MTCY39.30(186 aa). FASTA scores: sp|Q10869|YW30_MYCTU HYPOTHETICAL 20.3 KD PROTEIN CY39 (186 aa) opt: 122 z-score: 152.0E(): 0.55; 32.3% identity in 93 aa overlap. TBparse scoreis 0.881
whib1	Rv3219		1.43996	1.64379	1.46083	1.09479	1.29147	1.21879	1.10281	1.14892	Rv3219, (MTCY07D11.07c), len: 84, whiB-homolog, putative regulatory protein, similar to MTCY78_13. FASTA best: SCWHIB_1 S;coelicolor whiB gene; Regulatory (87 aa, E(): 7e-10;43.8% identity in 73 aa overlap. Also similar to U00020_2 Mycobacterium leprae cosmid B229, 42.7% identity in 82 aa overlap
tmk	Rv3247c		0.99902	0.942406	0.995526	0.965288	0.982077	0.938294	0.837083	0.864375	Rv3247c, (MTCY20B11.22c), len: 214. Function: unknown, but similar to MPAE000016_12 Mycoplasma pneumoniae P75106|KTHY_MYCPN THYMIDYLATE KINASE (210 aa) FASTA scores: opt: 152 z-score: 197.8 E(): 0.0017; 32.3% identity in 158 aa overlap. Also similar to Q55593 HYPOTHETICAL 26.8 kDa protein (236 aa, 28.7% identity in 178 aa overlap),or KTHY_YEAST P00572 thymidylate kinase (216 aa, 31.4% identity in…
Rv3249c	Rv3249c		1.13397	2.46362	1.86663	1.64556	1.79151	1.40145	1.3041	1.07892	Rv3249c, (MTCY20B11.24c), len: 211. Function: unknown but some similarity to hypothetical transcriptional regulator in M. tuberculosis. FASTA best: Y08R_MYCTU Q11063 hypothetical transcriptional regulator (202 aa), opt: 191 z-score: 240.3 E(): 2.2e-06; (28.3% identity in 180 aa overlap). Also some similarity to D90899_48 Synechocystis P72624 HYPOTHETICAL 22.6 KD PROTEIN and MTCY63_7. Possible hel…
ruba	Rv3251c		0.889312	2.78389	2.36397	2.045	2.32855	1.80723	1.35422	1.2127	Rv3251c, (MTCY20B11.26c), len: 55. Function: rubredoxin, most similar to X65936|POOCT_3 P;oleovorans; contains rubredoxin signature (PS00202). Similar to neighbouring ORF M. tuberculosis rubB, MTCY20B11.25c, 7.3e-11. FASTA best: RUB2_PSEOL P00272 rubredoxin 2. pseudomonas oleovorans. (172 aa) opt: 278 z-score: 379.4 E(): 3.8e-14; (65.3% identity in 49 aa overlap)
Rv3289c	Rv3289c		0.884258	1.60834	1.56773	1.5528	1.69882	1.55338	1.61073	1.73882	Rv3289c, (MTCY71.29c), len: 125 aa, unknown
lat	Rv3290c		1.05091	2.27371	1.86724	1.75906	1.88367	1.81999	1.37392	1.45615	Rv3290c, (MTCY71.30), len: 449, lat, similar to LAT_NOCLA Q05174 lysine-epsilon aminotransferase (ec 2. (450 aa), fasta scores, opt: 1702, E(): 0, (60.4% identity in 439aa overlap)
whib3	Rv3416		1.25905	1.49137	1.56734	1.56541	1.711	1.50886	1.38536	1.30674	Rv3416, (MTCY78.13c), len: 102, whiB, regulatory protein, highly similar to U00020_2 Mycobacterium leprae cosmid B229 and M. leprae U00015_26 cosmid B1620(102 aa) opt: 657, z-score: 807.1, E(): 0, (86.3% identity in 102 aa overlap)
groel1	Rv3417c		1.02966	1.37428	1.25559	1.12568	1.12416	1.11294	1.20136	1.12078	Rv3417c, (MTCY78.12, cpn60-1 gene), len: 539,groEL1, 60 kd chaperonin 1 (protein cpn60 1) identical to X60350|MTGROEOP_2 M;tuberculosis groE (G44601); contains PS00017 ATP/GTP-binding site motif A, PS00296 Chaperonins cpn60 signature. Also highly similar to U00020_3 Mycobacterium lepraecosmid B229, (537 aa, 82.9% identity in 539 aa overlap). Similar to Rv0440(MTV037.04) 62.2% identity in 527 aa o…
Rv3422c	Rv3422c		1.02955	1.09268	1.05797	1.06494	1.01108	1.0343	1.11253	1.12736	Rv3422c, (MTCY78.07), len: 168, unknown, highly similar to M. leprae U00020_7 G467118 U229F, Y097_MYCLE (161 aa), FASTA scores, opt: 752, z-score: 864.8, E(): 0, (77.4%identity in 146 aa overlap), similar to YJEE_ECOLI P31805 hypothetical 16.9 kd protein in psd-amib intergenic region (153 aa) FASTA scores, opt: 193, z-score: 233.3, E(): 4.7e-06, (33.6% identity in 140 aa overlap); contains PS0001…
Rv3439c	Rv3439c		0.691358	0.780568	0.857069	1.00422	1.02883	0.968126	0.963407	1.08596	Rv3439c, (MTCY77.11c), len: 467 aa. Unknown, regionof similarity to Q49853 B229_C1_154 (103 aa), fasta scores,opt: 265, E(): 0.00014, (51.1% identity in 90 aa overlap)
Rv3451	Rv3451	cut3	0.910891	1.22316	1.20599	1.26236	1.2881	1.18418	1.42202	1.46354	Rv3451, (MTCY13E12.04), len: 247. Function: probable cutinase, similar to several, contains cutinase, serine active site motif (PS00155). Alternative start possible at 3733. FASTA results: CUT2_MYCTU Q50664 probable cutinase cy339.08c precursor (219 aa) opt: 565; E(): 2.3e-26; (44.8% identity in 223 aa overlap). Also similar to MTCY13E12.05 (FASTA score: E(): 0; (59.2% identity in 211 aa overlap)
Rv3479	Rv3479		1.02504	1.73953	1.54224	1.46373	1.49802	1.21179	1.36285	1.15445	Rv3479, (MTCY13E12.32), len: 1075. Function: unknown, first start taken. Hydrophobic stretches at C-terminus
lipf	Rv3487c		1.60467	2.31184	1.84154	1.64051	1.80277	1.55874	1.6511	1.80012	Rv3487c, (MTCY13E12.41c), len: 277. Function: unknown but similar to esterases and lipases of around 300 aa. Best with M. leprae protein Q50058. FASTA results: Q50058 COSMID B1740 (143 aa) opt: 565; E(): 3.9e-31; 61.8% identity in 136 aa overlap. Also similar to MTCY253.36c (FASTA score: 1.3e-22; 36.2% identity in 254 aa overlap). TBparse score is 0.940
Rv3502c	Rv3502c		0.959352	1.2784	1.20385	1.1292	1.21243	1.16425	1.23904	1.17371	Rv3502c, (MTV023.09c), len: 317. Probable dehydrogenase similar to many e.g. MTCY03C7.08 (304 aa). Start uncertain. Contains PS00061 Short-chain dehydrogenases/reductases family signature. FASTA scores: Z82098|MTCY3C7_8 (304 aa)opt: 739 z-score: 865.4 E(): 0; 45.2% identity in 310 aa overlap. TBparse score is 0.880
fdxd	Rv3503c		0.880725	1.48092	1.38431	1.31778	1.37304	1.20261	1.12437	1.07637	Rv3503c, (MTV023.10c), len: 63. fdxD. Probable ferredoxin similar to several e.g. FER_CLOTH (63 aa). FASTA scores: sptr|Q49867|Q49867 HYPOTHETICAL 9.3 KD PROTEIN B229_C3(83 aa) opt: 276 z-score: 401.6 E(): 7.3e-15; 75.9% identity in 54 aa overlap; and sp|P00203|FER_CLOTH FERREDOXIN(63 aa) opt: 157 z-score: 239.1 E(): 8.3e-06; 36.7% identity in 60 aa overlap. TBparse score is 0.871
fade26	Rv3504		0.913083	1.26263	1.33055	1.32463	1.36722	1.26343	1.11122	1.00636	Rv3504, (MTV023.11), len: 400. fadE26. Probable acyl-CoA dehydrogenase similar to several e.g. Mycobacterium tuberculosis MTCY03C7.13 (387 aa), Archaeoglobus fulgidus AE001025_6 (387 aa).FASTA scores: Z82098|MTCY3C7_13 (387 aa)opt: 1031 z-score: 1231.1 E(): 0; 46.0% identity in 402aa overlap; andAE0010|AE001025_6 (387 aa) opt: 492 z-score: 589.7 E(): 2.5e-25; 28.5% identity in 403 aa overlap. TBp…
Rv3529c	Rv3529c		1.16158	1.86562	1.79947	1.63554	1.70526	1.64967	1.60204	1.3916	Rv3529c, (MTCY03C7.27), len: 384 aa. Unknown. Some similarity to Z77163|MTCY339_43 Mycobacterium tuberculosis cosmid (388 aa) fasta scores, opt: 261 z-score: 312.2 E():7.2e-10; 27.3% identity in 253 aa overlap
Rv3530c	Rv3530c		1.08894	1.21662	1.16769	1.06771	1.10752	1.09578	1.00326	0.946811	Rv3530c, (MTCY03C7.26), len: 260 aa. Similarity with eg BEND_ACICA P07772 cis-1,2-dihydroxy-3,4-cyclohexadiene-1-carboxylate dehydrogenase, (261 aa), fasta scores, opt: 381, E(): 1.1e-17, (35.2% identity in 261 aa overlap)
Rv3531c	Rv3531c		0.948023	1.42182	1.63547	1.61933	1.58528	1.33776	1.00899	0.987643	Rv3531c, (MTCY03C7.25), len: 375 aa. Unknown
Rv3535c	Rv3535c		1.00812	1.53738	1.47372	1.38654	1.43762	1.38449	1.01111	1.0406	Rv3535c, (MTCY03C7.21), len: 303 aa, acetaldehyde dehydrogenase, similar to eg sp|Q51962|Q51962 (307 aa), fasta scores, opt: 1133, E(): 0, (58.5% identity in 299 aa overlap)
Rv3537	Rv3537		1.09648	1.87602	1.66022	1.63185	1.71303	1.6901	1.61406	1.52462	Rv3537, (MTCY03C7.19c), len: 563 aa. Similar eg to 3O1D_COMTE Q06401 3-oxosteroid 1-dehydrogenase (573 aa), fasta scores, opt: 955, E(): 0, (33.1% identity in 590 aa overlap)
fade29	Rv3543c		0.846525	0.935859	1.00866	0.981832	0.922033	0.927681	0.942231	0.870691	Rv3543c, (MTCY03C7.13), len: 387 aa. fadE29. Acyl-CoA Dehydrogenase similar to eg ACDB_BACSU P45857 acyl-coa dehydrogenase, (379 aa), fasta scores, opt: 440, E(): 3.4e-21, (29.2% identity in 390 aa overlap)
fade28	Rv3544c		0.889937	1.11945	1.22681	1.20914	1.18809	1.19827	1.10532	1.14335	Rv3544c, (MTCY03C7.12), len: 339 aa. fadE28. Acyl-CoA Dehydrogenase, similar to eg ACD_MYCLE P46703 acyl-coa dehydrogenase (389 aa), fasta scores, opt: 165, E(): 0.0012,(25.2% identity in 345 aa overlap)
Rv3545c	Rv3545c	cyp125	0.901651	1.34488	1.30845	1.31324	1.37566	1.32098	1.39329	1.31163	Rv3545c, (MTCY03C7.11), len: 433 aa. Probable cytochrome p-450, similar to eg CPXM_BACSU P27632 cytochrome p450 109 (405 aa), fasta scores, opt: 567, E(): 2.5e-29, (31.7% identity in 404 aa overlap)
fada5	Rv3546		1.07346	1.3952	1.38949	1.37991	1.41976	1.35562	1.10069	0.990203	Rv3546, (MTCY03C7.10c), len: 391 aa. fadA5, Acetyl-CoA C-Acetyltransferase, similar to eg THIL_CHRVI P45369 acetyl-coa acetyltransferase (394 aa), fasta scores, opt: 790, E(): 0, (39.0% identity in 403 aa overlap); contains PS00737 Thiolases signature 2
Rv3571	Rv3571	hmp	0.767543	1.07724	1.16735	1.27213	1.24921	1.18381	1.31131	1.30393	Rv3571, (MTCY06G11.18), len: 358. Electron transfercomponent, similar to eg HMPA_ECOLI P24232 flavohemoprotein(haemoglobin-like protein) (396 aa), fasta scores, opt: 239, E():4.2e-08, (30.8% identity in 211 aa overlap); containsPS00197 2Fe-2S ferredoxins, iron-sulfur binding region signature
Rv3581c	Rv3581c	ispF	1.05802	1.36808	1.32867	1.5391	1.5832	1.51226	1.64327	1.76766	Rv3581c, (MTCY06G11.28c), len: 159. Belongs to theYGBB (E.coli) / YACN (B.subtilis) family, similar to eg YGBB_ECOLI P36663 hypothetical 16.9 kd protein in sure- (159 aa), fasta scores, opt: 359, E(): 8.2e-17, (41.6% identity in154 aaoverlap)
Rv3612c	Rv3612c		1.37431	1.93025	1.58257	1.39366	1.5018	1.32365	1.21953	1.30013	Rv3612c, (MTCY07H7B.10), len: 109. Unknown
Rv3686c	Rv3686c		1.77078	1.5667	1.38491	1.34652	1.36007	1.13691	1.19133	1.12878	Rv3686c, (MTV025.034c), len: 110. Unknown, but similar to Rv3288c (MTCY71.28c),(137 aa, 29.1% identity in 79 aa overlap)
leua	Rv3710		1.13078	1.47771	1.32974	1.28634	1.30209	1.19793	1.3328	1.27482	Rv3710, (MTV025.058), leuA, len: 644. Probable alpha-isopropyl malate synthase (leuA), almost identical to gp|U88526|MTU88526_1 M.tuberculosis (558 aa), FASTA scores: opt: 3611 z-score: 4007.8 E(): 0, 98.9% identity in 552 aa overlap. Contains PS00815 and PS00816 Alpha-isopropylmalate and homocitrate synthases signatures 1 and 2
Rv3714c	Rv3714c		1.08972	1.30998	1.11178	1.09705	1.18128	1.1306	1.17045	1.1541	Rv3714c, (MTV025.062c), len: 296. Unknown, but similar to several hypothetical mycobacterial proteins including: Mycobacterium tuberculosis MTV017_26, MTCY277.03 and MTCY06G11.02c (289 aa); and Mycobacterium avium strain GIR10 AF002133_10 (346) FASTA scores: gp|AL0218|MTV017_26 Mycobacterium tuberculosis sequenc (283 aa); opt: 869 z-score: 1106.7 E(): 0.50.2% identity in 283 aa overlap.Also simil…
Rv3746c	Rv3746c	PE34	1.59352	2.12673	1.80684	1.63996	1.84765	1.28167	0.91922	0.873315	Rv3746c, (MTV025.094c), len: 111. Unknown, similar to M. tuberculosis PE-family proteins, but without the glycine-rich C-terminal part. FASTA scores: Rv3872 (MTV027.07)(99 aa, E(): 7.3e-12, 50.5% identity in 99 aa overlap), gp|Z77724|MTCY227_10 Mycobacterium tuberculosis cosmid (543 aa); opt: 114 z-score: 159.7 E(): 0.22; 32.2% identity in115 aaoverlap. TBparse score is 0.900 . Also weakly simila…
Rv3767c	Rv3767c		1.26415	2.56803	2.30574	2.12053	2.17779	1.91702	1.72528	1.49694	Rv3767c, (MTV025.115c,MTCY13D12.01), len: 314. Unknown, but similar to other hypothetical mycobacterial proteins e.g. Y09U_MYCTU Q50726 hypothetical 38.1 kd protein cy78.29c (348 aa), fasta scores; opt: 796 z-score: 1212.1 E():0, 45.4% identity in 302 aa overlap. Also similar to MTCY78_30; MTCY31_23;MTCY210_45; MTCY4C12_14;MTY13D12_21, MTCI5_19, MTCY180_22. Contains probable N-terminal signal seq…
pks2	Rv3825c		1.60571	2.45165	1.84105	1.62308	1.76878	1.57921	1.87266	1.73939	Rv3825c, (MTCY409.05), len: 2126. Probable polyketide synthase, highly similar to MCAS_MYCBO Q02251 mycocerosic acid synthase from Mycobacterium bovis (2110 aa), fasta scores; opt: 3495 z-score: 8755.7 E(): 0, 61.6% identity in 2130 aa overlap. Contains PS00606 Beta-ketoacyl synthases active siteand PS00012 Phosphopantetheine attachment site. Also similar to many other M. tuberculosis polyketide …
bfrb	Rv3841		1.36892	5.28433	3.5797	3.17674	3.48716	3.76876	3.36693	3.24175	Rv3841, (MTCY01A6.28c), len: 181. bfrB, Similar to ferritin e.g. FRH2_SCHMA P25320 ferritin-2 heavy chain (172aa), fasta scores, opt: 199, E(): 4.9e-07, (29.7% identityin 145 aa overlap)
Rv3862c	Rv3862c	whiB6;whmF	1.19689	1.43938	1.47464	1.46655	1.49458	1.28719	1.14464	1.22164	Rv3862c, whiB6, (MTCY01A6.06), len: 116, unknown
Rv3865	Rv3865		1.05998	1.92013	1.56047	1.58632	1.61591	1.52068	1.7158	1.58825	Rv3865, (MTCY01A6.03c), len: 103. Unknown, some similarity to M. leprae G466936 B1620_C2_214, (106 aa), fasta scores, opt: 154,E():5.7e-05, (31.1% identity in 103 aa overlap). Also similar to M. tuberculosis Rv3615c (MTCY07H7B.07)(103 aa, 36.3% identity in 102 aa overlap)
Rv3866	Rv3866		0.971725	1.51039	1.32389	1.33848	1.43903	1.26077	1.28031	1.32025	Rv3866, (MTCY01A6.01c,MTV027.01), len: 283. Unknownsimilar to M. tuberculosis hypothetical proteins e.g. MTV035.17 (295 aa) E(): 1.2e-08, 28.2% identity in 277 aa overlap
Rv3880c	Rv3880c		0.880746	1.2694	1.1292	1.10671	1.19802	1.03306	1.20477	1.15311	Rv3880c, (MTV027.15c), len: 115. Unknown, M.leprae eqivalent is TR:O33080 (EMBL:Y14967) MLCB628.09 (113 aa), fasta scores; opt: 397, E(): 1.4e-31, 56.4% identity in 110 aa overlap
