# Supplementary material for: Linking the Transcriptional Profiles and the Physiological States of Mycobacterium tuberculosis during an Extended Intracellular Infection
Source: PLoS Pathog. 2012 Jun 21;8(6):e1002769. doi: 10.1371/journal.ppat.1002769 (PMC3380936; doi:10.1371/journal.ppat.1002769)
Supplement: Table S8 — Figure 5C -G enes with Steady, sustained induced temporal profile. (XLSX) [file ppat.1002769.s017.xlsx]

## Sheet: Sheet1
Table S8
Figure 5C -Genes with Steady, sustained induced temporal profile
			Time
			2hr	Day 2	Day 4	Day 6	Day 8	Day 10	Day 12	Day 14
Gene	Common	Synonym	Ratio	Ratio	Ratio	Ratio	Ratio	Ratio	Ratio	Ratio	Description (Tuberculist annotation)
MT1627			0.921045	1.0011	1.16268	1.26204	1.24609	1.29633	1.50027	1.58841	hypothetical protein
MT1802			0.749125	0.67644	0.757993	0.75842	0.797394	0.803806	0.90435	0.973995	membrane protein, MmpL family
MT3204			1.05159	1.02681	1.04077	1.08006	1.18656	1.14934	1.34422	1.47073	hypothetical protein
MT3248			0.821796	0.765598	0.870585	0.935766	0.883746	0.954453	1.13854	1.09896	PPE family protein
MT3615.3			0.984045	1.15783	1.08835	1.12563	1.16527	1.21524	1.31804	1.44628	PE_PGRS family prote
MT4041.2			1.04488	1.01373	1.04522	1.16278	1.23776	1.20631	1.23554	1.35021	Hypothetical protein
Rv0024	Rv0024		0.802113	0.790364	0.85871	0.855634	0.844687	0.868547	0.936364	0.947548	Rv0024, (MTCY10H4.24), len: 281, similar to eg P60_LISIV Q01837 protein p60 precursor (invasion-associated protein) (524 aa), fasta scores, opt: 245, E(): 1.5e-08, (37.0% identity in 100 aa overlap). Also similar to C.acetobutylicum Q45834 starch degrading enzyme E(): 1.7e-09. Similar to MTV021_23 E(): 1.8e-11, and MTY15F10_15 , E(): 9.8e-10.
Rv0094c	Rv0094c		1.16435	1.12472	1.256	1.50832	1.47424	1.54776	1.60915	1.81872	Rv0094c, (MTCY251.13c), member of 13E12 repeat family, len: 317, also some similarity to gp|U15187|MLU15187_7 Mycobacterium leprae cosmid L296. (94 aa); 49.4% identity in 79 aa overlap
Rv0167	Rv0167	yrbE1A	0.762477	0.723067	0.783455	0.828075	0.795605	0.866108	0.952267	0.932112	Rv0167, (MTCI28.07), unknown, len: 265 aa; some similarity to several other hypothetical proteins eg. YRBE_HAEIN P45030 hypothetical protein hi1086 (261 aa), fasta scores opt: 328 z-score: 403.9 E(): 1.8e-15, 26.6% identity in 244 aa overlap. Also similar to downstream ORF MTCI28.08 (31.5% identity in 178 aa overlap) and to MTCY19H5_35
Rv0290	Rv0290		0.701624	0.676385	0.786274	0.839093	0.829659	0.838776	0.860594	0.950717	Rv0290, (MTV035.18), len: 472. Hydrophobic protein unknown but similar to several others in mycobacteria e.g. MTCY77.20 (467 aa) and MLCB628.10c (480 aa). FASTA scores: Z95389|MTCY77_20 Mycobacterium tuberculosis cosmid (467 aa) opt: 429 z-score: 476.1 E(): 5.1e-19; 28.6% identity in 479 aa overlap; and Y14967|MLCB628_9 (480 aa) opt: 269z-score: 300.6 E(): 3.1e-09; 26.0% identity in 503 aa overla…
Rv0335c	Rv0335c	PE6	1.0027	1.01548	1.07914	1.13991	1.21127	1.17667	1.38474	1.36785	Rv0335c, (MTCY279.02c), len: 171. unknown, containsshort region of similarity to part of the unique N-terminusof the M. tuberculosis PGRS family of Glycine-rich proteinseg. Y03A_MYCTU Q10637 hypothetical glycine-rich 49.6 kd protein (603 aa), fasta scores; opt: 219 z-score: 280.8 E():1.1e-08, 51.5% identity in 66 aa overlap
hemA	Rv0509		0.851377	0.887783	0.890844	0.960302	0.934941	0.991003	0.984218	0.998598	Rv0509, (MTCY20G9.36), len: 468,hemA, glutamyl-trna reductase, highly similar to HEM1_MYCLE P46724 (467 aa) FASTA scores, opt: 2377 z-score: 2571.8 E(): 0, (82.3% identity in463 aa overlap); contains PS00747 Glutamyl-tRNA reductase signature
Rv0513	Rv0513		0.910866	0.955983	0.928325	1.01964	1.03523	1.06527	1.10542	1.12171	Rv0513, (MTCY20G10.03), len: 182, unknown, possiblemembrane protein, similar to, but longer than, M. leprae U00018_12 hypothetical protein TR:Q49831 B2168_C1_182 (103 aa), fasta scores; opt: 217 z-score: 372.7 E(): 8.2e-14, 45.3% identity in 106 aa overlap
ccsA	Rv0527	ccdA	0.739413	0.735315	0.765955	0.780279	0.771554	0.798218	0.815482	0.907945	Rv0527, (MTCY25D10.06), len: 259, ccsA, similar to CCDA_BACSU P45706 cytochrome c-type biogenesis protein (235 aa) opt: 307 z-score: 356.5 E(): 7.4e-13 (30.4% identity in 237aa overlap), highly similar to M. leprae Q49810 Q49810 B2168_C1_192 (262 aa), fasta scores, opt: 1341 z-score: 1519.2E(): 0, (79.0% identity in 262 aa overlap)
Rv0557	Rv0557	pimB;mtfB	0.948212	0.982471	0.920987	1.1092	1.07225	1.1532	1.30897	1.37023	Rv0557, (MTCY25D10.36), len: 378 aa, similar to SYNECHOCYSTIS SP. Q55598 hypothetical 44.9 kDa protein (409 aa), fasta scores, opt: 703 z-score: 799.6 E(): 0, (33.9% identity in 378 aa overlap) and to GPI3_YEAST P32363 n-acetylglucosaminyl-phosphatidylinositol BIOSYNTHETIC PROTEIN (452 aa), fasta scores,opt: 230 z-score: 263.9 E(): 1.1e-07, (23.5% identity in 328 aa overlap)
Rv0804	Rv0804		0.760323	0.844633	0.846874	0.910687	0.955887	0.906132	1.00258	1.09535	Rv0804, (MTCY07H7A.05c), len: 209 aa; unknown; contains PS01151 Fimbrial biogenesis outer membrane usher protein signature, some similarity to MTCY359.10 (256 aa), fastascores, opt: 199, E(): 1.2e-05, (33.2% identity in 220 aa overlap)
Rv0832	Rv0832	PE_PGRS12	0.926109	0.876216	0.902131	0.936416	0.966714	0.951706	1.00282	1.03075	Rv0832, (MTV043.24), len: 137. Member of Mycobacterium tuberculosis PE family, possibly PGRS subfamily, similar to many others e.g. MTCY1A11.25c (498 aa). Appears to have incurred frameshift as next orf should be continuation, sequence has been checked but no error found. FASTA scores: gp|Z78020|MTCY1A11_25 (498 aa) opt: 529 z-score: 529.9 E(): 5.2e-22; 61.8% identity in 136 aa overlap. TBparse s…
pstC	Rv0935	pstC1	0.803694	0.80255	0.916301	0.969806	0.94915	0.931934	1.07114	1.06876	Rv0935, (MTCY08D9.04c), pstC, len: 338. Probable PstC component of phosphate uptake system. Contains binding-protein-dependent transport systems inner membrane comp signature (PS00402). fasta scores: P45191 PSTC_HAEIN PHOSPHATETRANSPORT SYSTEM permease (315 aa) opt: 667; E(): 0; (36.2%identity in 309 aa overlap). Also similar to MTCY21C12.23,(324 aa).FASTA score: opt: 487; E(): 4.1e-21; (32.3% id…
Rv0960	Rv0960		0.846609	0.867267	0.960142	1.05834	1.03312	1.03878	1.10344	1.14593	Rv0960, (MTCY10D7.14c), len: 127. Similar to otherM. tuberculosis hypothetical proteins e.g. MTV030.08, fastascores; E(): 1.5e-14, 38.3% identity in 128 aa overlap
Rv1006	Rv1006		1.21116	1.46563	1.39164	1.45351	1.45537	1.4819	1.81467	1.99294	Rv1006, (MTCI237.23), len: 567 aa. Unknown.
coaA	Rv1092c		0.866829	0.807133	0.871204	0.894843	0.893666	0.915091	1.00948	1.05356	Rv1092c, (MTV017.45c), coaA, len: 312. Probable pantothenate kinase similar to many e.g. P15044|COAA_ECOLI (316 aa). Contains PS00017 ATP/GTP-binding site motif A (P-loop). FASTA scores: sp|P15044|COAA_ECOLI PANTOTHENATE KINASE(EC 2.7.1.33) (316 aa) opt: 1079 z-score: 1353.6 E(): 0; 52.7% identity in 311 aa overlap. TBparse score is 0.912
Rv1134	Rv1134		0.812075	0.730621	0.825417	0.851728	0.889354	0.858516	0.979777	1.03782	Rv1134, (MTCI65.01), len: 78. TBparse score is 0.838
narJ	Rv1163		0.897602	0.968221	1.00209	1.06103	1.07185	1.05456	1.08564	1.19261	Rv1163, (MTCI65.30), narJ, len: 201. Probable respiratory nitrate reductase delta chain (EC 1.7.99.4). FASTA scores: NARJ_BACSU NITRATE REDUCTASE DELTA CHAIN, P42178, (184 aa) opt: 254; E(): 1.9e-10; 31.8% identity in 179 aa overlap. Strong similarity to region 260 - 410 of MTCY04C12.21c, 64.8%identity in 159 aa overlap. TBparse score is 0.892
Rv1209	Rv1209		0.902782	0.888395	0.932565	0.916658	0.97774	0.999199	0.995853	1.00257	Rv1209, (MTCI364.21), len: 122. similar to Q49956U1756M (114 aa), fasta scores, opt: 524, E(): 8.9e-29, (78.6%identity in 112 aa overlap)
Rv1216c	Rv1216c		0.880883	0.890246	0.891515	0.908354	0.910638	0.954952	1.01903	1.05634	Rv1216c, (MTCI364.28c), len: 224. c-terminal regionsimilar to M. leprae Q49963 U1756P (134 aa), fasta scores,opt: 311, E(): 3.3e-15, (52.2% identity in 113 aa overlap)
glgP	Rv1328		0.765537	0.741536	0.77673	0.854339	0.828008	0.843204	0.919737	0.991458	Rv1328, (MTCY130.13), glgP, len: 863. Probable glycogen phosphorylase, similar to many e.g. PHSG_HAEIN P45180glycogen phosphorylase (ec 2.4.1.1) (821 aa), fasta scores;E(): 6.9e-08, 25.6% identity in 675 aa overlap
Rv1396c	Rv1396c	PE_PGRS25	0.93002	0.90279	0.965077	1.07307	1.047	1.14321	1.18707	1.40278	Rv1396c, (MTCY21B4.13c), len: 576. Member of the PEfamily, PGRS subfamily of M. tuberculosis proteins, strongsimilarity to many e.g. glycine rich protein eg MTCY130.10C,E245019 hypothetical 49.6 kDa protein (603 aa), fasta scores, opt: 1945, E(): 0, (57.5% identity in 619 aa overlap); contains PS00017 ATP/GTP-binding site motif A, similar toother PGRS-type sequences
Rv1397c	Rv1397c		1.1717	1.28235	1.33392	1.49176	1.44014	1.60561	1.7769	1.90646	Rv1397c, (MTCY21B4.14c), len: 133. Similar to M. tuberculosis protein MTCY159.08C,Rv2548, fasta scores; E(): 2.3e-14, 42.4% identity in 125 aa overlap
ribC	Rv1412		0.882935	0.868201	0.979932	1.01696	1.06796	1.03518	1.1346	1.11365	Rv1412, (MTCY21B4.29), ribC, len: 201. Riboflavin synthase alpha chain, strong similarity to eg RISA_ACTPL P50854 (215 aa), fasta scores, opt: 586, E(): 1.8e-33, (50.8%identity in 197 aa overlap); contains 2 x PS00693 Riboflavinsynthase alphachain family signature
lipO	Rv1426c		0.741911	0.827992	0.919705	0.976426	1.015	0.961236	1.12021	1.1106	Rv1426c, (MTCY493.28), len: 420. Unknown, possibleesterase, similar to MTCY493.28, MTCY08D5.15, MTCY21B4.16chighly similar esp. in C-terminus to M. tuberculosis hypothetical protein Q50681 (431 aa) (50.1% identity in 411 aa overlap), and also similar in central region to AAAD_HUMAN P22760 arylacetamide deacetylase (398 aa), fasta scores; opt:210 z-score: 248.8 E(): 7.6e-07, 29.3% identity in 191 …
Rv1452c	Rv1452c	PE_PGRS28	0.688038	0.712709	0.786928	0.836236	0.825214	0.819048	0.856198	0.933174	Rv1452c, (MTCY493.02), len: 741. Member of the PGRS(PE) family of glycine-rich proteins, similar to eg. Y03A_MYCTU Q10637 hypothetical glycine-rich 49.6 kd protein (603aa), fasta scores; opt: 2090 z-score: 1407.8 E(): 0, 56.3%identity in 641aa overlap
Rv1488	Rv1488		0.895068	0.893908	0.949679	1.00328	1.01646	0.987005	1.02792	1.06153	Rv1488, (MTCY277.09), len: 381. Similar to YBBK_ECOLI (BAND 7/MEC-2 FAMILY) SPTREMBL:P77367 (305 aa). fasta scores, opt: 716 E(): 0; 37.1% identity in 307 aa overlap
Rv1582c	Rv1582c		0.913791	0.949776	0.99772	1.10617	1.00405	1.07978	1.23313	1.23088	Rv1582c, (MTCY336.22), len: 471. Function: unknownbut N-terminus is similar to C-terminus of ORF9 and C-terminus to whole of ORF10 of Streptomyces phage phi-C31. FASTAresults, Q38031 ORF 10. (202 aa) opt: 353 z-score: 425.7 E(): 1e-16;31.1% identity in 190 aa overlap. Q38030 ORF 9 opt: 331; E(): 6.5e-15; 28.5% identity in 235 aa overlap. Alsoslightlysimilar to MTCY441.24c, E(): 0.0055; 36.0% iden…
Rv1584c	Rv1584c		1.06908	1.03967	1.12516	1.14658	1.20146	1.23574	1.20203	1.39808	Rv1584c, (MTCY336.20), len: 73. Function: Unknown.TBparse score is 0.883
impA	Rv1604		0.744161	0.717895	0.797486	0.8224	0.79457	0.830136	0.895282	0.961554	Rv1604, (MTV046.02), impA, len: 270. Probable inositol monophosphatase, similar to e.g. gp|AF0059|AF005905_2 Mycobacterium smegmatis phosphori (276 aa), FASTA scores: opt: 1241 z-score: 1462.4 E(): 0; 70.5% identity in 261 aa overlap
chaA	Rv1607		0.792456	0.757258	0.911068	0.976622	0.95894	0.950867	1.04351	1.18858	Rv1607, (MTV046.05), chaA, len: 360. Probable ionictransporter, putative calcium/proton antiporter, similar tomany, e.g. sp|P31801|CHAA_ECOLI CALCIUM/PROTON ANTIPORTER. (366 aa), opt: 736 z-score: 894.7 E(): 0; 35.9% identityin351 aa overlap. TBparse score is 0.888
argJ	Rv1653		0.914402	1.08521	1.11183	1.15474	1.1866	1.17903	1.37549	1.48748	Rv1653, (MTCY06H11.18), argJ, len: 404. Glutamate n-acetyltransferase, similar to eg ARGJ_BACSU P36843, (406 aa), fasta scores, opt: 727, E(): 0, (36.3% identity in 410 aa overlap)
argD	Rv1655		0.923625	1.08744	1.18936	1.23506	1.32244	1.27538	1.45332	1.61616	Rv1655, (MTCY06H11.20), argD, len: 400. Acetylornithine aminotransferase, similar to eg ARGD_ECOLI P18335 (406aa), fasta scores, opt: 958, E(): 0, (38.6% identity in 404aa overlap), contains PS00600 Aminotransferases class-IIIpyridoxal-phosphate attachment site
argR	Rv1657		0.769552	0.837137	0.80288	0.925909	0.93746	0.888785	1.00317	1.0982	Rv1657, (MTCY06H11.22), argR, len: 170. Argine repressor, ahrC or argR, Similar to eg AHRC_BACSU P17893 arginine hydroximate resistance protein (149 aa), fasta scores, opt: 283, E(): 1.8e-11, (34.5% identity in 142 aa overlap) and arginine repressor ARGR_ECOLI P15282 arginine repressor (156 aa), fastascores, opt: 194, E(): 6.4e-06 (30.8% identity in 146 aa overlap)
Rv1678	Rv1678		0.850804	0.855384	0.945498	1.02178	1.01607	0.990515	1.10093	1.15928	Rv1678, (MTV047.13), len: 300. Unknown, probable integral membrane protein.
Rv1680	Rv1680		0.911983	0.977984	1.03566	1.02099	1.01964	1.07339	1.11514	1.12393	Rv1680, (MTCI125.02), len: 274. Unknown.
cycA	Rv1704c		0.857955	0.771466	0.856604	0.920477	0.954102	0.957243	1.09443	1.22985	Rv1704c, (MTCI125.26c), cycA, len: 556. D-serine/d-alanine/glycine transporter, highly similar to CYCA_ECOLI P39312 d-serine/d-alanine/glycine transporter (470 aa), fasta scores; opt: 1906 z-score: 2124.4 E(): 0, 59.3% identityin 459 aa overlap, and to other amino-acid pemeases. Contains PS00218 Amino acid permeases signature. Also similar toother M.tuberculosis amino-acid permeases eg. MTCY13E10…
Rv1714	Rv1714		0.731461	0.741872	0.883807	1.02748	0.979601	1.13283	1.19963	1.38616	Rv1714, (MTV048.01), len: 270. Probable oxidoreductase / gluconate 3-dehydrogenase similar to many e.g. gp|AE0010|AE001021_4 Archaeoglobus fulgidus section 79 (281 aa),opt: 578 z-score: 695.0 E(): 3.3e-31, 38.9% identity in 265aa overlap. Also similar to MTCY9F9_23 M. tuberculosis cosmid (256 aa), 36.6% identity in 254 aa overlap and MTY13E12_38 M. tuberculosis cosmid (314 aa), opt: 405 z-score: …
fadB3	Rv1715		0.855886	0.972488	1.0307	1.2537	1.17483	1.28643	1.34242	1.64415	Rv1715, (MTV048.02), len: 304; fadB3, Probable 3-hydroxybutyryl-CoA dehydrogenase, similar to many, e.g.gp|U29084|BSU29084_2 Bacillus subtilis (mmgA), (mmgB), (287 aa), FASTA scores:opt:488 z-score: 575.4 E(): 1.5e-24. 38.7% identity in 279 aaoverlap
Rv1718	Rv1718		0.785964	0.826903	1.01439	1.31809	1.14481	1.35265	1.65805	1.98598	Rv1718, (MTCY04C12.03), len: 272. Similar to hypothetical protein from Archeoglobus, TR:O29058 (EMBL:AE001021)AF1210 (313 aa), fatsta scores; opt: 301 z-score: 539.0 E(): 8e-23, 31.6% identity in 301 aa overlap
Rv1719	Rv1719		0.769204	0.749584	0.859261	0.886151	0.924686	0.92284	1.12831	1.17936	Rv1719, (MTCY04C12.04), len: 259, Similar to transcriptional regulators eg YIAJ_ECOLI P37671 hypothetical transcriptional regulator (282 aa), fasta scores, opt: 353, E(): 3.2e-15, (31.1% identity in 235 aa overlap). Helix-turnhelix motif from aa 34-55(+6.94 SD)
Rv1824	Rv1824		0.796309	0.757932	0.891455	0.976647	1.05632	0.952395	1.18957	1.16673	Rv1824, (MTCY1A11.19c), len:121, similar to SBP_BACSU P28265 sbp protein (121 aa), FASTA scores, opt: 261, z-score: 348.2, E(): 1.9e-12, (38.9% identity in 113 aa overlap)
gcvB	Rv1832		0.776937	0.761545	0.807334	0.863818	0.859059	0.90272	1.02967	1.15596	Rv1832, (MTCY1A11.11c), gcvB, glycine decarboxylase, len: 941, highly similar to eg GCSP_ECOLI P33195 glycine dehydrogenase (decarboxylating) (957 aa), FASTA scores, opt: 2194, z-score: 2375.9, E(): 0, (55.4% identity in 961 aa overlap)
ureC	Rv1850		0.826515	0.805292	0.895998	1.00102	0.928785	0.949889	1.06636	1.11814	Rv1850, (MTCY359.23c), len: 577. Function: ureC, urease alpha subunit; has PS00145 Urease active site motif. FASTA best: URE1_MYCTU P50042, (577 aa), opt: 3794, E(): 0, (98.3% identity in 577 aa overlap. TBPARSE score is 0.898)
modD	Rv1860	apa;mpt32	0.680164	0.70079	0.763897	0.843245	0.817925	0.804157	1.00234	0.956298	Rv1860, (MTCY359.0013), modD, len: 325. Function: Precursor of Apa, Ala-Pro rich 45/47 kDa secreted protein. Identical to G1008136 45/47 gene precursor (325 aa), also referred to as modD in submission X99258, possibly involved in molybdate uptake. Very similar to P46842|N43L_MYCLE ANTIGEN 43L PRECURSOR. - MYCOBAC (287 aa) opt: 1166; E(): 0; 66.4% identity in 298 aa overlap. TBPARSE score is 0.924
lldD2	Rv1872c		0.952187	0.95144	1.08572	1.105	1.09645	1.12283	1.27811	1.2587	Rv1872c, (MTCY180.46, MTCY359.01), lldD2, probable oxidoreductase, len: 414. Similar to lactate dehydrogenase and other oxidases. Start uncertain. FASTA results: Q51135 LACTATE DEHYDROGENASE (390 aa) opt: 309; E(): 4.1e-15; 42.5% identity in 113 aa overlap. TBparse score is 0.893. Also shows weak similarity to M. tuberculosis protein MTCY210.11(34.0% identity in 103 aa overlap).MTCY359.01, lldD. …
cobG	Rv2064		0.687852	0.665685	0.751902	0.728286	0.750656	0.766762	0.883799	0.90478	Rv2064, (MTCY49.03), len: 363, Some similarity to COBG_PSEDE P21637 cobg protein. pseudomona (459 aa) FASTA scores, opt: 240, z-score: 271.9, E(): 1.3e-08, (27.5% identity in 407 aa overlap); contains PS01156 TonB-dependent receptor proteins signature 2
murD	Rv2155c		0.738882	0.696338	0.813309	0.869412	0.868256	0.862484	0.966338	0.976571	Rv2155c, (MTCY270.13), len: 486. Function: probableUDP-N-acetylmuramoylalanine-D-glutamate ligase (EC 6.3.2.9). FASTA best: MURD_BACSU Q03522 (451 aa) opt: 534 z-score:579.8 E(): 2.7e-25; (28.8% identity in 483 aa overlap); containsPS01011 Folylpolyglutamate synthase signature 1
Rv2164c	Rv2164c		0.709867	0.792504	0.832523	0.901166	0.899448	0.907861	1.06819	1.09135	Rv2164c, (MTCY270.04), len: 384. Function: unknown proline rich protein
trpD	Rv2192c		0.695007	0.684674	0.70853	0.738327	0.756219	0.738576	0.785366	0.777434	Rv2192c, (MTCY190.03c), len: 370. Probable anthranilate phosphoribosyltransferase, TRPD, similar to eg SW:TRPD_LACCA P17170, (43.2% identity in 308 aa overlap), initiatiation codon uncertain, gtg at 4086 favoured by homology butthis has no clear ribosome binding site
accD6	Rv2247		0.890146	0.883034	1.0084	0.985245	0.97082	1.04645	1.18666	1.17912	Rv2247, (MTCY427.28), len: 520, accD6 - Acetyl/Propionyl CoA Carboxylase beta subunit, highly similar to SW:PCCB_RHOSO Q06101 propionyl-CoA carboxylase beta chain (75.1%identity in 437 aa overlap). Similar to many other M. tuberculosis Acetyl/Propionyl CoA Carboxylases
Rv2248	Rv2248		0.930776	0.910399	1.09776	1.13891	1.15612	1.20671	1.43902	1.44647	Rv2248, (MTCY427.29), len: 271. Very similar to hypothetical M. tuberculosis proteins MTCY277.03c and MTCY06G11.02c. FASTA score: MTCY06G11.02c MTCY6G11 NID: g1877284 - (289 aa) opt: 366 E(): 5.3e-18; (32.1% identity in 249 aa overlap). Some similarity to M. avium protein AF002133|AF0021339 AF002133 NID: g2183254 - Mycoba (346 aa)opt: 308 E():5.2e-14; (28.3% identity in 254 aa overlap)
Rv2434c	Rv2434c		0.824623	0.836976	0.881852	0.993875	1.02398	0.994184	1.0409	1.10362	Rv2434c, (MTCY428.12), len: 481. Probable membrane protein with some similarity to YGGB_ECOLI P11666 hypothetical 30.9 kd protein in sbm- (286 aa), fasta scores, opt: 187, E(): 2.1e-05, (22.4% identity in 241 aa overlap)
proB	Rv2439c		0.666135	0.64788	0.742154	0.783695	0.751385	0.750317	0.887661	0.992128	Rv2439c, (MTCY428.07), len: 376. Probable proB, glutamate 5-kinase, similar to eg PROB_CORGL P46546 glutamate 5-kinase (369 aa), fasta scores, opt: 1241, E(): 0, (54.3% identity in 368 aa overlap); contains PS00902 Glutamate 5-kinase signature
Rv2468c	Rv2468c		0.686079	0.632711	0.69884	0.729844	0.712564	0.744997	0.815214	0.897999	Rv2468c, (MTV008.24c), len: 167 aa. Unknown
pdhB	Rv2496c		0.804716	0.778057	0.826446	0.851824	0.849553	0.858023	0.917361	0.993309	Rv2496c, (MTCY07A7.02c), len: 348 aa. pdhB, similar to eg ODPB_BACST P21874 pyruvate dehydrogenase e1 component, BETA SUBUNIT (EC 1.2.4.1) (324 aa), fasta scores, opt: 951 z-score: 1108.3 E(): 0, (47.7% identity in 321 aa overlap)
Rv2508c	Rv2508c		0.771469	0.80342	0.837511	0.891627	0.887469	0.856	0.976237	1.00413	Rv2508c, (MTCY07A7.14c), len: 445 aa. Unknown membrane protein, equivalent to Mycobacterium leprae Z97179|MLCL383_27 (464 aa) fasta scores: opt: 2205 z-score: 2631.5 E(): 0; 75.7% identity in 441 aa overlap; also similar to YXIO_BACSU P42306 hypothetical 47.3 kd protein in wapa- (428 aa) opt: 220 z-score: 257.8 E(): 2.4e-07 (19.7% identity in 412 aa overlap)
hisS	Rv2580c		0.79799	0.812423	0.79977	0.831342	0.857363	0.830856	0.912485	0.93821	Rv2580c, (MTCY227.21), len: 423. hisS, histidyl-trna synthetase, highly similar to SYH_MYCLE P46696 histidyl-trna synthetase (427 aa), FASTA scores, opt: 2375, z-score: 2558.1, E(): 0, 84.9% identity in 424 aa overlap; contains PS00017 ATP/GTP-binding site motif A
ruvB	Rv2592c		0.781262	0.721661	0.800836	0.811262	0.870118	0.86667	0.999043	1.03852	Rv2592c, (MTCY227.09), len: 344 aa. Holliday junction binding protein ruvB, RUVB_MYCLE P40833 probable holliday junction dna helicase (369 aa) FASTA scores, opt: 1929, z-score: 2176.5 E(): 0, (94.4% identity in 321 aa overlap); contains PS00017 ATP/GTP-binding site motif A
Rv2609c	Rv2609c		0.792876	0.847171	0.923202	0.925543	0.873596	0.962307	1.02112	1.06495	Rv2609c, (MTCY01A10.24), len: 351 aa. Unknown; equivalent to Z96801|MLCL581_7 Mycobacterium leprae cosmid L581; (349 aa) fasta score: opt: 1675 z-score: 2006.1 E(): 0; 77.8% identity in 334 aa overlap. Contains PS00893mutTdomain signature
pgsA	Rv2612c	pgsA1	0.847979	0.763999	0.885852	0.946747	1.11085	1.0003	1.1432	1.24012	Rv2612c, (MTCY01A10.21), len: 217 aa. Probable pgsAsimilarity to CDP-diacylglycerol--glycerol-3-phosphate phosphatidyltransferases, equivalent to Z96801|MLCL581_10 Mycobacterium leprae cosmid L581; (239 aa) fasta scores: opt: 1141 z-score: 1451.6 E(): 0; 79.3% identity in 213 aaoverlap; contains PS00379 CDP-alcohol phosphatidyltransferases signature, similar to eg PIS_YEAST P06197 cdp-diacylglyce…
Rv2644c	Rv2644c		0.990095	1.07034	1.16863	1.26881	1.20598	1.31997	1.30761	1.40836	Rv2644c, (MTCY441.14c), len: 105. Unknown
dut	Rv2697c		1.08008	1.1275	1.07293	1.12548	1.15516	1.25654	1.35059	1.30595	Rv2697c, (MTCY05A6.18c), len: 154. dut, deoxyuridine 5'-triphosphate nucleotidohydrolase. Highly similar to M.leprae protein and also to other deoxyuridine 5'-triphosphate nucleotidohydrolases (e.g. P43058). FASTA best: G699195COSMID B1764 opt: 932; E(): 0; 90.9% identity in 154 aa overlap. TBparse score is 0.897
Rv2713	Rv2713	sthA	1.17365	1.30182	1.31813	1.54354	1.49322	1.57634	1.65533	1.64385	Rv2713, (MTCY05A6.34), len: 468. Function: unknown dehydrogenase showing strong similarity to various dehydrogenases (e.g. lipoamide dehydrogenase). Has ATP/GTP-binding site motif A (P-loop; PS00017). FASTA best: UDHA_ECOLI P27306 unknown dehydrogenase a (ec 1.-.-.-). (444 aa)opt: 1180;E(): 0; 42.4% identity in 441 aa overlap. Some similarity to MTCY359.04, 3.1e-08; MTCY210.05, 3.4e-08. TBparse s…
Rv2732c	Rv2732c		0.781016	0.725624	0.789809	0.808246	0.842344	0.858173	0.969629	0.994634	Rv2732c, (MTCY174.12c), len: 204 aa. Similar to M. leprae hypothetical protein TR:Q49834 B2235_C1_155 (209 aa), fasta scores; opt: 932 z-score: 916.4 E(): 0, 70.6% identity in 201 aa overlap. Contains PS00343 Gram-positive coccisurface proteins 'anchoring' hexapeptide
Rv2772c	Rv2772c		0.79611	0.758052	0.812622	0.895079	0.85263	0.864214	0.951609	0.995959	Rv2772c, (MTV002.37c), len: 157 aa. Unknown; similar to M. bovis hypothetical protein YDAB_MYCBO P46830 hypothetical 19.3 kd protein in dapb 3' region (177 aa), fasta scores; opt: 337 z-score: 536.6 E(): 9.8e-23, 40.7% identity in 135 aa overlap
ugpC	Rv2832c		0.78985	0.884904	0.852436	0.879089	0.88867	0.913303	1.00455	1.05339	Rv2832c, (MTCY16B7.10), len: 360 aa. ugpC homologuesimilar to UGPC_ECOLI P10907 sn-glycerol-3-phosphate transport atp-binding protein (356 aa), fasta scores, opt: 953, E(): 0, (44.8% identity in 366 aa overlap) also MTCY9C4.04c,(37.1% identity in 213 aa overlap); and S. reticuli sp|P96483|P96483 GENE ENCODING MSIK PROTEIN AND ORF1. (377 aa) opt: 1277 z-score: 1450.2 E(): 0; 58.0% identity in 379 …
Rv2837c	Rv2837c		0.748157	0.798081	0.819998	1.00353	1.01972	1.00774	1.10491	1.13946	Rv2837c, (MTCY16B7.05), len: 336. Unknown but slight similarity to AE001163_4 Borrelia burgdorferi (section 4 (330 aa) fasta score, opt: 302 z-score: 375.1 E(): 2.3e-13; 26.3% identity in 293 aa overlap; and to G1046081 hypothetical 37.2 kDa protein (324 aa), fasta scores, opt: 256, E(): 4e-10, (22.6% identity in 292 aa overlap)
efpA	Rv2846c		0.903373	1.04789	1.0896	1.1875	1.1333	1.1746	1.39327	1.35864	Rv2846c, (MTCY24A1.11), len: 530 aa. efpA, putativeefflux protein, almost identical to EMBL; L39922; G1161051EFFLUX PROTEIN
Rv2869c	Rv2869c		0.761929	0.827684	0.890691	0.952234	0.953997	0.942971	1.10107	1.11367	Rv2869c, (MTV003.15c), len: 404 aa. Probable integral membrane protein; weakly similar to hypothetical proteins from many organisms eg. YAEL_ECOLI P37764 hypothetical 49.1 kd protein in cdsA-hlpA intergenic region (450 aa), fasta scores; opt: 297 z-score: 387.8 E(): 1.9e-14, 23.8% identity in 442 aa overlap
Rv2897c	Rv2897c		1.09014	1.21981	1.20036	1.25758	1.35223	1.2598	1.38635	1.45212	Rv2897c, (MTCY274.28c), yifB, len: 503, similar to YIFB_ECOLI P22787 hypothetical 56.2 kd protein in pssr-ilvlintergenic region (516 aa), FASTA scores, opt: 1080, z-score: 1075.3, E(): 0, (38.9% identity in 501 aa overlap), alsoto YIFB_HAEIN P45049 hypothetical protein hi1117. (509 aa)FASTA scores, opt: 1049, z-score: 1044.7, E(): 0, (38.1% identity in 506 aa overlap); contains PS00017 ATP/GTP-bi…
Rv2994	Rv2994		0.829652	0.880168	1.00837	1.04035	1.01512	0.997462	1.2563	1.30557	Rv2994, (MTV012.08), len: 445. Unknown membrane protein similar to fluoroquinolone efflux proteins of Staphylococci and in part to probable pseudogene product, hypothetical protein MLCB637.27c, of Mycobacterium leprae. FASTA scores: sp|P21191|NORA_STAAU QUINOLONE RESISTANCE NORA PROTEIN(388 aa) opt: 230 z-score: 258.5 E(): 6.5e-07; (22.0% identity in 373 aa overlap) and gp|Z99263|MLCB637_27 Mycob…
Rv3030	Rv3030		0.822261	0.833338	0.891184	0.920921	0.89024	0.912836	1.01679	0.999259	Rv3030, (MTV012.45), len: 274. Equivalent to Mycobacterium leprae hypothetical protein MLCB637.02c, N-terminushas similarity to hypothetical proteins from a number of organisms and to TR:Q54303 EMBL:X86780) methyltransferase from Streptomyces hygroscopicus (317 aa). FASTA score: Z99263|MLCB637_2 (280 aa) opt: 1388 z-score: 1710.5 E(): 0; (78.2%identity in 280 aa overlap). TBparse score is 0.902
atsF	Rv3077		0.851352	0.846523	0.864248	0.922589	0.951641	0.974463	1.07946	1.10215	Rv3077, (MTCY22D7.04c), len: 603. atsF, some similarity to variety of aryl- and steryl sulfatases. FASTA best: G1177864 PHOSPHONATE MONOESTER HYDROLASE (514 aa) opt: 239 z-score: 265.5 E(): 8.4e-08. (24.0% identity in 413 aa overlap). TBparse score is 1.002
Rv3081	Rv3081		0.915291	0.903001	0.965776	1.12403	1.15314	1.03021	1.31346	1.35456	Rv3081, (MTV013.02), len: 412. Unknown. Contains PS00850 Glycine radical signature and possible helix-turn-helix motif at positions 53-74. TBparse score is 0.940
fadE23	Rv3140		0.767813	0.832999	0.955448	1.02092	1.02154	1.01984	1.10206	1.13809	Rv3140, (MTCY03A2.18c), len: 401.fadE23, PUTATIVE ACYL-COA DEHYDROGENASE, similar to ACDS_HUMAN P16219 acyl-CoA dehydrogenase, short-chain (412 aa), FASTA scores: opt:575, E(): 6.4e-30, (31.2% identity in 394 aa overlap). EQUIVALENT to MLCB1779_21 Mycobacterium leprae (400 aa, 89.5%identity in 401 aa overlap) TBparse score is 0.890
nuoB	Rv3146		1.13383	1.1176	1.10513	1.11807	1.19348	1.21413	1.3664	1.31474	Rv3146, (MTCY03A2.12c), len: 184, nuoB, NADH dehydrogenase subunit. FASTA best: sp|Q56218|NQO6_THETH NADH dehydrogenase I,subunit NQO6 (181 aa), opt: 720, E(): 0, (64.5%identity in 152 aa overlap), TBparse score is 0.912
nuoJ	Rv3154		0.773926	0.75632	0.736832	0.802443	0.829492	0.850015	0.858789	0.904373	Rv3154, (MTCY03A2.04c), len: 262, NuoJ, NADH dehydrogenase transmembrane subunit. FASTA best: NU6C_PLEBO Q00243 nadh-plastoquinone oxidoreductase cha (199 aa) initn: 231 init1: 160 opt: 287 z-score: 336.8 E(): 8.9e-12; 34.4% identity in 195 aa overlap. TBparse score is 0.890
Rv3284	Rv3284		0.843247	0.952721	0.99058	1.0766	1.06734	1.03814	1.23071	1.20666	Rv3284, (MTCY71.24, unknown), len: 143 aa, similar to E. coli Q46926 YGDK_ECOLI (147 aa), fasta scores, opt: 187, E(): 2.3e-06, (29.5% identity in 139 aa overlap)
Rv3384c	Rv3384c		0.934129	0.876786	1.01766	1.06763	1.09381	1.09894	1.15536	1.27299	Rv3384c, (MTV004.42c), len: 130 aa; unknown, similar to other M. tuberculosis hypothetical proteins TR:P95252 (EMBL:Z84498) MTCY09F9.02 (135 aa) (43.1% identity in 130 aa overlap) and Y09L_MYCTU Q50717 MTCY78.20c (136 aa) (35.1%identity in 131 aa overlap)
rimI	Rv3420c		0.685602	0.651147	0.712653	0.763213	0.783524	0.783791	0.843258	0.897897	Rv3420c, (MTCY78.09), len: 158 rimI, acetyltransferase, highly similar to U00020_6 (G467109) M. leprae cosmid B229 (359 aa) fasta scores, opt: 772, z-score: 888.2, E(): 0, (72.1% identity in 154 aa overlap) and similar to RIMI_ECOLI P09453 ribosomal-protein-alanine acetyltransferase (161 aa) fasta scores, opt: 204, z-score: 245.8, E(): 9.5e-07,(34.0% identity in 153 aa overlap)
rpoA	Rv3457c		0.912081	0.914507	0.910751	1.03763	1.09101	1.10271	1.30744	1.26286	Rv3457c, (MTCY13E12.10c), len: 347. rpoA. Function:probable alpha subunit of RNA polymerase. Contains ATP/GTP-binding site motif A (P-loop; PS00017). FASTA results: RPOA_STRCO P72404 dna-directed rna polymerase alpha chain (339aa) opt: 1644; E(): 0; (75.0% identity in 348 aa overlap)
Rv3496c	Rv3496c	mce4D	0.84671	0.778916	0.838449	0.901525	0.877671	0.91963	1.03539	1.01197	Rv3496c, (MTV023.03c), len: 451. Unknown but similar to Mycobacterium tuberculosis proteins MTCI28.12 (530 aa), MTCY19H5.30c (508 aa) (MTV051.07). Hydrophobic region at N-terminus. FASTA scores: Z97050|MTCI28_12 (530 aa) opt:838 z-score: 711.0 E(): 4.3e-32; 35.1% identity in 473 aaoverlap; and Z97182|MTCY19H5_30 (508 aa) opt: 821 z-score:697.0 E(): 2.6e-31; 35.1% identity in 453 aa overlap.TBpars…
ilvX	Rv3509c		0.838176	0.962943	0.981286	1.07369	1.03814	1.06372	1.32939	1.21935	Rv3509c, (MTV023.16), len: 515. ilvB-3. Probable acetohydroxyacid synthase equivalent to Mycobacterium leprae protein described as Acetolactate synthase I, valine sensitive, large subunit U00020_36 (515 aa). Other M. tuberculosis proteins e.g. MTV012.17c, show better similarity to Acetolactate synthase I. Also weakly similar to other acetohydroxyacid synthases. FASTA scores: U00020|U00020_36 (515…
cysS	Rv3580c	cysS1	1.02197	0.962555	0.963789	1.133	1.10463	1.22094	1.23119	1.4174	Rv3580c, (MTCY06G11.27c), cysS, len: 469. Cysteinyl-trna synthetase, similar to eg SYC_ECOLI P21888 cysteinyl-trna synthetase (461 aa), fasta scores, opt: 1189, E(): 0,(42.8% identity in 463 aa overlap)
Rv3588c	Rv3588c		0.845378	0.985064	0.935589	1.04641	0.966884	1.2031	1.249	1.22542	Rv3588c, (MTV024.06c), len: 207. PUTATIVE CARBONICANHYDRASE, similar to many, e.g. gp|D64001|SYCCPNC_32 Synechocystis sp. PCC6803 complet (263 aa); opt: 401 z-score: 517.0 E(): 2.8e-21; 37.6% identity in 194 aa overlap. Belongs to theplant and prokaryotic carbonic anhydrases family.Contains PS00704 and PS00705 Prokaryotic-type carbonic anhydrasessignature 1 and 2. TBparse score is 0.899
Rv3605c	Rv3605c		0.734945	0.809127	0.771881	0.897411	0.878928	0.900599	0.943773	0.965787	Rv3605c, (MTCY07H7B.17), len: 158. Unknown, contains possible N-terminal signal sequence
folE	Rv3609c		1.03616	1.19673	1.14541	1.16272	1.26628	1.26752	1.37904	1.36817	Rv3609c, (MTCY07H7B.13), folE, len: 202. GTP cyclohydrolase I, similar to e.g. GCH1_BACSU P19465 gtp cyclohydrolase i (ec 3.5.4.16) FIRST STEP INTHE BIOSYNTHESIS OF TETRAHYDROFOLATE (190 aa), fasta scores, opt: 750, E(): 0, (58.9% identity in 190 aa overlap); contains PS00860 GTP cyclohydrolase I signature 2
Rv3691	Rv3691		0.70219	0.689932	0.805022	0.814533	0.819914	0.845797	0.967867	1.0021	Rv3691, (MTV025.039), len: 333. Unknown. TBparse score is 0.931
moxR2	Rv3692		0.750753	0.665176	0.729792	0.722601	0.796614	0.820241	0.933212	0.972207	Rv3692, (MTV025.040), len: 358. Probable regulatory protein; similar to many, e.g. B. subtilis YEAC (320 aa);MTV014_8 M. tuberculosis putative regulatory protein; BBGIDBMOX_2B.burgdorferi gidB moxR genes (329 aa); AE001108_10Archaeoglobus fulgidus MoxR (324 aa),putative methanol dehydrogenaseregulatory protein. Also similar to MTV007_26 M. tuberculosis, AF002133_6 Mycobacterium avium. FASTA score…
Rv3722c	Rv3722c		0.938702	0.909415	0.938687	1.01148	1.00606	0.979476	1.07888	1.09498	Rv3722c, (MTV025.070c), len: 408. Unknown. TBparsescore is 0.900
Rv3726	Rv3726		0.835843	0.872243	0.907745	0.941636	0.906859	0.932538	1.03088	1.01823	Rv3726, (MTV025.074), len: 397. Putative alcohol dehydrogenase, similar to zinc-type alcohol dehydrogenase, e.g. sp|P39400|YJJN_ECOLI HYPOTHETICAL ZINC-TYPE ALCOHOL DE (345 aa)FASTA scores: opt: 321 z-score: 387.4 E(): 4.6e-14. 30.5% identity in 256 aa overlap. ALSO similar to L-iditol 2-dehydrogenase/BSUB0004_71, Bacillus subtilis, 29.6%identityin 395aa overlap. TBparse score is 0.922
Rv3783	Rv3783	rfbD	0.857649	0.838731	0.946482	0.967418	1.02305	0.990736	1.11527	1.12773	Rv3783, (MTCY13D12.17), len: 280. Probable transport system permease, similar to e.g. RFBD_YEREN Q56902 o-antigen export system permease prot (259 aa), fasta scores; opt: 566 z-score: 934.5 E(): 0, 28.0% identity in 264 aa overlap
embC	Rv3793		0.821661	0.826785	0.856788	0.931918	0.891443	0.947039	1.02722	1.05097	Rv3793, (MTCY13D12.27), embC, len: 1094. Probable arabinosyltransferase, highly similar to fragment sequence of MYCOBACTERIUM SMEGMATIS, G1197631 embC (257 aa), fasta scores, opt: 1431, E(): 0, (78.3% identity in 258 aa overlap), similar to G1197633 embB, (1066 aa) opt: 2742, E(): 0, (44.8% identity in 1096 aa overlap); contains PS00044 Bacterial regulatory proteins, lysR family signature; PS0001…
pks13	Rv3800c		0.714862	0.715578	0.731281	0.804054	0.823851	0.879831	0.98929	1.09607	Rv3800c, (MTV026.05c), len: 1733. Probable polyketide synthase, similar to many. e.g. gp|M63676|SERERYAA_1 S.erythraea first ORF of eryA gene, involved in complex polyketide formation in erythromycin biosynthesis. FASTA scores: opt: 1329 z-score: 1411.0 E(): 0, 33.6% identity in 1232 aa overlap or to AF040570_9 Amycolatopsis mediterranei rifamycin biosynthetic gene cluster (3413 aa), 34.3% identi…
Rv3863	Rv3863		0.967831	1.06499	1.11802	1.16815	1.19429	1.15117	1.38595	1.4365	Rv3863, (MTCY01A6.05c), len: 392. Unknown
Rv3877	Rv3877		0.890654	0.878595	0.901436	0.959066	0.925112	0.950806	1.01168	1.02295	Rv3877, (MTV027.12), len: 511. Unknown, highly similar to M. leprae equivalent TR:O33081 MLCB628.10C (EMBL:Y14967) (480 aa), Fasta scores; opt: 2346, E(): 0, 74.2% identity in 480aa overlap. Also similar to M. tuberculosis hypothetical protein MTCY77.20; E(): 7e-11, 28.8% identity in 507 aa overlap
