# Supplementary material for: Linking the Transcriptional Profiles and the Physiological States of Mycobacterium tuberculosis during an Extended Intracellular Infection
Source: PLoS Pathog. 2012 Jun 21;8(6):e1002769. doi: 10.1371/journal.ppat.1002769 (PMC3380936; doi:10.1371/journal.ppat.1002769)
Supplement: Table S9 — Figure 5D -G enes with Steady, sustained repression temporal profile. (XLSX) [file ppat.1002769.s018.xlsx]

## Sheet: Sheet1
Table S9
Figure 5D -Genes with Steady, sustained repression temporal profile
			Time
			2hr	Day 2	Day 4	Day 6	Day 8	Day 10	Day 12	Day 14
Gene	Common	Synonym	Ratio	Ratio	Ratio	Ratio	Ratio	Ratio	Ratio	Ratio	Description (Tuberculist annotation)
MT0031			1.30133	1.26096	1.2238	1.15924	1.15281	1.03693	1.00762	0.967147	hypothetical protein
MT0085		Rv0078A	1.04229	0.911986	0.849792	0.820192	0.853505	0.823326	0.727026	0.722828	hypothetical protein
MT0603			1.37794	1.38634	1.14549	1.07816	0.996713	1.12574	0.961511	0.978204	hypothetical protein
MT1483			1.17315	1.09526	1.06918	1.03118	0.985328	0.980691	0.928529	0.957143	transcriptional regulator
MT2510			1.2561	1.22464	0.973635	0.893261	0.944992	0.964108	0.799767	0.860343	hypothetical protein
MT2606		Rv2530A	0.953906	0.923234	0.900878	0.83294	0.843925	0.870939	0.809014	0.832701	hypothetical protein
MT3483			1.24021	1.18999	1.15775	1.08	1.09194	1.11123	1.00944	1.00773	hypothetical protein
Rv2086	Rv2086		1.02225	0.853992	0.824285	0.78959	0.829072	0.806578	0.736163	0.704916	Protein sequence is in conflict with the conceptual translation; Rv2086, (MTCY49.25), len: 217, low similarity to transposases; orfs MTCY49.24, 25, 26, and 27 all show similarity to transposases but we can find no sequence errors to account for the frameshifts
Rv0012	Rv0012		1.00594	0.893949	0.871152	0.870937	0.84543	0.828365	0.842376	0.82546	Rv0012, (MTCY10H4.12), unknown, len: 262, some similarity to BLU01958_3 5A2 DIVIB (fragment) (188 aa), fasta scores, opt: 204, E(): 8.9e-07, (35.6% identity in 90 aa overlap) and B. subtilis ddS G1129091 cell division and sporulation protein (231 aa), fasta scores, opt: 180, E(): 3.8e-05, (30.7% identity in 101 aa overlap), also similar to MTCY1A11_20, (30.1% identity in 246 aa overlap) and MTCY1…
Rv0031	Rv0031		1.20122	0.921286	0.854977	0.766149	0.801619	0.856135	0.721864	0.662602	Rv0031, (MTCY10H4.31), len: 70, Possible transposase remnant, partial similarity to mycobacterial transposases in a short overlap: e.g. MTV002_57, (459 aa) 72.2% identity in 36 aa overlap, MTCY349_9, MTCY19H5_16, MTCY409_3, CY274_16c (58.3% identity in 36aa overlap)
Rv0046c	Rv0046c	ino1	0.970471	0.915205	0.824535	0.79687	0.791124	0.811703	0.773304	0.761634	Rv0046c, (MTCY21D4.09c), unknown, len: 367, highly similar to M. leprae U00015_14/G466956 B1620_F3_113(369 aa), fasta scores, opt: 2221, E(): 0, (91.8% identity in 366 aa overlap) and to a conserved protein in AE000881_1 M. thermoautotrophi (368 aa) low level matches to eg INO1_SPIPO P42803 myo-inositol-1-phosphate synthase (510 aa), fasta scores, opt: 144, E(): 0.021, (25.2% identity in 365 aa o…
Rv0116c	Rv0116c		0.985771	0.98911	0.950534	0.856436	0.872799	0.882983	0.881941	0.823639	Rv0116c, (MTV031.10c), len: 251. Unknown but showssimilarity to several hypothetical mycobacterial proteinse.g. throughout its length to MTCY493.21c (271 aa) and M. leprae Q49706 B1496_F2_81 (EMBL; U00013) (271 aa) to the C-terminal regions of others like MTCI28.31 (366 aa). FASTA scores: opt: 451 z-score: 520.5 E(): 1.7e-21. 46.7% identityin 270 aaoverlap; and Z97050|MTCI28_32 Mycobacterium tube…
ephF	Rv0134		1.20054	1.11436	1.06041	1.05659	1.01204	1.06925	0.964946	0.917643	Rv0134, (MTCI5.08), len: 300 aa,ephE, similar to eg Q39856 epoxide hydrolase (341 aa), fasta scores, opt: 369, E(): 4.6e-17, (27.2% identity in 335 aa overlap), also similarto MTCY09F9.26c (29.5% identity in 346 aa overlap)
lprO	Rv0179c		1.03649	0.928755	0.859154	0.858962	0.810121	0.823326	0.708379	0.672197	Rv0179c, (MTCI28.19c), len: 369 aa; possible lipoprotein, contains possible M-terminal signal sequencem and contains PS00013 Prokaryotic membrane lipoprotein lipid attachment site
Rv0239	Rv0239		1.20276	0.973999	0.870506	0.784867	0.794617	0.848929	0.683216	0.642506	Rv0239, (MTV034.05), len: 77. Unknown but similar to Mycobacterium tuberculosis protein MTCY359.34 (87 aa). FASTA scoresZ83859|MTCY359_34 (87 aa) opt: 88 z-score: 135.1 E(): 5; 40.0% identity in 45 aa overlap. TBparse score is 0.922
cobU	Rv0254c		1.04014	0.944753	0.941754	0.965301	0.850338	0.862556	0.874278	0.826082	Rv0254c, (MTV034.20), cobU, len: 174. Probable cobinamide kinase similar to many e.g. sp|Q05599|COBU_SALTY (181 aa). Contains PS00017 ATP/GTP-binding site motif A (P-loop). FASTA scores sp|Q05599|COBU_SALTY COBINAMIDE KINASE / COBINAMIDE PH (181 aa) opt: 308 z-score: 398.2 E(): 1.1e-14; 38.7% identity in 181 aa overla. TBparse score is 0.919
Rv0258c	Rv0258c		1.24137	1.20515	1.15969	1.05743	1.04421	1.05384	0.948285	0.874507	Rv0258c, (MTCY06A4.02c), len: 151, unknown, alternative start possible, some similarity to MTCI125_6 (207 aa),E(): 9.3e-07; 32.1% identity in 140 aa overlap
Rv0264c	Rv0264c		1.10809	0.994948	0.839988	0.734542	0.756317	0.763408	0.733963	0.741556	Rv0264c, (MTCY06A4.08c), unknown, len: 320 aa, similar to sp|P75744|YBGJ_ECOLI HYPOTHETICAL 23.9 KD PROTEIN INP (218 aa); E(): 2.1e-14; 35.7% identity in 182 aa overlap.Also similar to YH31_HAEIN P44299 hypothetical protein hi1731. (213 aa), fasta scores, opt: 252, E(): 8.3e-10, (31.1%identity in 183 aa overlap)
galE1	Rv0501		1.15573	1.10404	1.02963	0.99882	0.983879	1.03453	0.988745	0.968533	Rv0501, (MTCY20G9.28), len: 376,galE1, possible udp-glucose 4-epimerase, highly similar to 2 M. leprae orfs, N-terminal region, Q49830 B2168_C1_174 FASTA scores, opt: 934, z-score: 1093.7, E(): 0, (89.6% identity in 164 aa overlap), C-terminal region, Q49813 B2168_C2_214 (168 aa) FASTA scores, opt: 928, z-score: 1087.2, E(): 0, (82.7% identity in 168 aa overlap), overall similarity to GALE_ECOLI …
Rv0502	Rv0502		0.915968	0.896826	0.870013	0.860948	0.839817	0.873494	0.842588	0.825505	Rv0502, (MTCY20G9.29), len: 358, unknown, but highly similar to U00018_22 M. leprae P54878 YV29_MYCLE B2168_C1_175 (367 aa) opt: 2042, z-score: 2363.3, E(): 0, (84.1% identity in 365 aa overlap) ALSO C-terminal similar to AL021529|SC10A5_4 Streptomyces coelicolor cosmid 10 (295 aa, 57.8% identity in 263 aa overlap) and MTCY493_26,(275 aa; 32.6% identity in 273 aa overlap)
Rv0516c	Rv0516c		0.975692	0.872158	0.816444	0.79104	0.800334	0.763838	0.726757	0.765925	Rv0516c, (MTCY20G10.06c, unknown), len: 158 aa. some similarity to MTCY02B10_29 (128 aa), E(): 0.0012, 27.4% identity in 124 aa overlap.
Rv0523c	Rv0523c		1.03333	0.916857	0.879268	0.795381	0.827863	0.842122	0.759135	0.778026	Rv0523c, (MTCY25D10.02, unknown), len: 131 aa, somesimilarity to M. tuberculosis MTCY336_06 O06592 (136 aa);fasta scores, opt: 197 z-score: 236.8 E(): 5e-08, (38.4% identity in 99 aa overlap)
Rv0531	Rv0531		1.03953	0.974036	0.945907	0.883371	0.898643	0.892447	0.774146	0.804175	Rv0531, (MTCY25D10.10), len: 105, unknown membrane protein, similar to Y13803|MLB1306_1 Mycobacterium leprae cosmid B1306 O07133 (86 aa) PROTEIN (FRAGMENT);E(): 2.1e-24; 74.4% identity in 86 aa overlap
mce2	Rv0589	mce2A	1.30318	1.21484	1.19154	1.05832	1.10139	1.08525	0.981309	1.04742	Rv0589, (MTCY19H5.33c), len: 404; mce2, highly similar to TR:P72013 M. tuberculosis Mcep protein (EM_BA:MTMCE X70901) (MTCI28.08), fasta scores; opt: 1324 z-score: 1780.7 E(): 0, 62.6% identity in 436 aa overlap. See Arruda et al, Science v261 p1454. Similar to MTCI28_9, MTV023_6, Contains a possible N-terminal signal sequence
Rv0606	Rv0606		1.10551	1.09118	1.04834	0.945974	0.981854	0.981873	0.901995	0.942683	Rv0606, (MTCY19H5.16c, possible truncated transposase for IS_1536 element), len: 247 aa; highly similar to N-termius of YX16_MYCTU Q10809 hypothetical 51.3 kd protein cy274.16 (460 aa), fasta scores opt: 1368, E(): 0, (83.5% identity in 237 aa overlap) Similar to MTV002_57 (87.4% identity in 238 aa overlap)
Rv0634c	Rv0634c		1.23508	1.03308	0.9163	0.837842	0.810105	0.894406	0.763933	0.683248	Rv0634c, (MTCY20H10.15c), len: 237, putative glyoxylase, similar to U00011_3 Mycobacterium leprae Y0BK_MYCLE Q49649 hypothetical 23.9 kd protein b1177_c3 (218 aa), fasta scores, opt: 281, E(): 3.9e-12, (31.8% identity in 201 aaoverlap), also to several other hypothetical proteins e.g.YG63_HAEIN Q57544 hypothetical protein hi1663. haemophi (212 aa), fasta scores, opt: 272, E(): 1.5e-11, (31.8% ide…
Rv0742	Rv0742	PE_PGRS8	1.07386	1.00991	1.03254	0.985264	0.954165	0.974524	0.95558	0.947944	Rv0742, (MTV041.16), len: 175. Unknown, member of PE-family, PGRS subfamily of glycine-rich protein, similar to many M. tuberculosis PGRS-type proteins. e.g. gp|Z78020|MTCY1A11_25 M. tuberculosis cosmi (498 aa). Similarity suggests ORF starts with ATA start codon. FASTA scores:opt: 766 z-score: 582.4 E(): 6.1e-25. 73.6% identity in 178 aa overlap. TBparse score is 0.846
lpqS	Rv0847		1.15487	0.750405	0.68005	0.645607	0.675874	0.643383	0.468638	0.506844	Rv0847, (MTV043.40), len: 130. Unknown, possibly lipoprotein contains possible signal sequence and PS00013 Prokaryotic membrane lipoprotein lipid attachment site. TBparse score is 0.920
Rv0854	Rv0854		1.11174	0.845708	0.894657	0.821555	0.805536	0.834996	0.747893	0.701371	Rv0854, (MTV043.47), len: 147. Unknown but some similarity to mycobacterial proteins Mycobacterium leprae MLCL622.27c (156 aa) and Mycobacterium tuberculosis MTCI28.04 (184 aa). FASTA scores: Z95398|MLCL622_27 (156 aa) opt: 193z-score: 251.9 E(): 1.6e-06; 24.6% identity in 134 aa overlap; and Z97050|MTCI28_4 (184 aa) opt: 171 z-score: 223.8 E(): 5.8e-05; 21.5% identity in 135 aa overlap. Alsohigh…
Rv0857	Rv0857		1.11874	1.05372	0.993724	0.922999	0.915655	0.948675	0.827634	0.819931	Rv0857, (MTV043.50), len: 124. Unknown but some similarity to mycobacterial proteins, like the upstream ORFs MTV043_49 (134 aa; E(): 9.6e-28; 61.6% identity in 99 aa overlap), and MTV043_47 (147 aa; E(): 2.8e-18; 42.7% identity in 117 aa overlap), and MTCI28.04 (184 aa) and MLCL622.27c (156 aa). FASTA scores: Z97050|MTCI28_4 (184 aa) opt: 122 z-score: 174.9 E(): 0.031; 29.4% identity in 85 aa ove…
moeA	Rv0994	moeA1	1.11477	1.05739	0.97861	0.938481	0.925779	0.982952	0.926479	0.91225	Rv0994, (MTCI237.08), moeA, len: 426. Probable MoeAprotein, similar to e.g. MOEA_ECOLI P12281 molybdopterin biosynthesis moea protein (411 aa), fasta scores, opt: 519 z-score: 567.7 E(): 1.3e-24, (32.3% identity in 402 aa overlap)
Rv0997	Rv0997		1.20792	1.19131	0.959459	0.948256	0.937428	0.934792	0.870252	0.830572	Rv0997, (MTCI237.11), len: 143 aa. Unknown
arcA	Rv1001		1.35421	1.32783	1.2135	1.15008	1.15891	1.1483	1.08323	1.01069	Rv1001, (MTCI237.16), arcA, len: 402. Probable arginine deiminase, similar to e.g. ARCA_PSEAE P13981 argininedeiminase (ec 3.5.3.6) (417 aa), fasta scores, opt:581 z-score: 692.9 E(): 1.4e-31, (39.4% identity in 411 aaoverlap),also similar to SAGP_STRPY P16962 streptococcal acid glycoprotein (410 aa), fasta scores, opt: 823 z-score:980.7 E():0,(38.3% identity in 402 aa overlap)
Rv1066	Rv1066		1.02676	1.00845	0.988587	0.916725	0.935587	0.85837	0.81682	0.848927	Rv1066, (MTV017.19), len: 131. Unknown but strong similarity to hypothetical Streptomyces coelicolor protein AL0209|SC4H8_10 (132 aa). FASTA scores: gp|AL0209|SC4H8_10 (132 aa) opt: 429 z-score: 547.6 E(): 5.2e-23; 57.1% identity in 119 aa overlap. TBparse score is 0.859
Rv1081c	Rv1081c		1.29931	1.05096	0.954587	0.861368	0.873729	0.914448	0.896525	0.818844	Rv1081c, (MTV017.34c), len: 144. Unknown but hydrophobic stretch from aa 26 - 48. TBparse score is 0.906
Rv1086	Rv1086		1.04028	1.03084	0.950585	0.948847	0.893692	0.904326	0.874318	0.868906	Rv1086, (MTV017.39), len: 262. Unknown but member of the UPF0015 FAMILY similar to family members from Streptomyces fradiae P20182|YT14_STRFR (259 aa) and Corynebacterium glutamicicum P38118|YARF_CORGL (234 aa). Contains PS01066 Uncharacterized protein family UPF0015 signature. FASTA scores: sp|P20182|YT14_STRFR HYPOTHETICAL 29.1 KD PROTEIN (259 aa) opt: 840 z-score: 1078.8 E(): 0; 51.0% identity…
echA11	Rv1141c		1.32432	1.21294	1.07684	1.05497	1.06478	1.03518	0.988234	0.978279	Rv1141c, (MTCI65.08c), len: 268. echA11, Similar toenoyl-CoA hydratases and naphthoate synthases. FASTA scores: D907776NID: g1742263 - Escherichia coli (262 aa) opt: 513; E():1e-25; 36.1% identity in 249 aa overlap. Also very similartoupstream ORF MTCI65.09c, (268 aa). FASTA score: opt: 1225;E(): 0; 72.3% identity in 267 aa overlap. TBparse scoreis 0.910
echA10	Rv1142c		1.08321	0.961121	0.912129	0.899096	0.893976	0.896745	0.856937	0.846705	Rv1142c, (MTCI65.09c), len: 268. echA10, Similar toenoyl-CoAhydratases and naphthoate synthases. FASTA scores: D907776D90777 NID: g1742263 - Escherichia coli (262 aa)opt: 525; E(): 1.3e-26; 35.1% identity in 251 aa overlap.Highlysimilar to downstream ORF MTCI65.08c, (268 aa). FASTA score: opt: 1225; E(): 0; 72.3% identity in 267 aa overlap. TBparse score is 0.891
Rv1154c	Rv1154c		1.24344	1.18583	1.1163	1.15585	1.06919	1.07155	1.00425	1.00125	Rv1154c, (MTCI65.21c), len: 213. Unknown, TBparse score is 0.911
Rv1176c	Rv1176c		0.948014	0.807082	0.81207	0.726586	0.712204	0.725669	0.655534	0.629264	Rv1176c, (MTV005.12c), len: 189. some similarity toB. subtilis hypothetical protein TR:P94443 (EMBL:D78508) YFIO (182 aa), fasta scores; opt: 219 z-score: 407.3 E(): 1.7e-15, 25.1% identity in 183 aa overlap
glgC	Rv1213		1.15836	1.09359	0.967602	0.92499	0.935701	0.97286	0.935049	0.914605	Rv1213, (MTCI364.25), glgC, len: 404. Probable glucose-1-phosphate adenylyltransferase, similar to eg GLGC_ECOLI P00584 glucose-1-phosphate adenylyltransferase (EC 2.7.7.27) (430 aa), fasta scores, opt: 1075, E(): 0, (40.3% identity in 407 aa overlap), highly similar to Q49961 GLGC (419aa), fasta scores, opt: 2532, E(): 0, (92.6% identity in404aa overlap)
lpqY	Rv1235		1.06051	0.975057	0.943694	0.919675	0.961093	0.868069	0.833943	0.861534	Rv1235, (MTV006.07), len: 468. Unknown lipoprotein highly similar to M. leprae protein u1756v (469 aa), possibly involved in sugar (e.g. maltose) uptake. FASTA scores:MLU1518034opt: 2442 E(): 0; (77.4% identity in 470 aa overlap). Similar to P18815|MALE_ENTAE MALTOSE-BINDING PERIPLASMICPROT (396 aa)FASTA scores: opt: 193 E(): 2.3e-05; (24.2% identityin 297 aa overlap). Contains PS00013 Prokaryoti…
Rv1246c	Rv1246c		1.09539	1.05076	0.997098	0.934981	0.898842	0.907782	0.932187	0.877905	Rv1246c, (MTV006.18c), len: 97. Unknown, highly similar to hypothetical M. tuberculosis protein MTV003.12, (87aa). FASTAscores: opt: 290, E(): 3.9e-24; (54.1% identityin 85 aaoverlap)
lprC	Rv1275		1.14439	1.04812	1.03738	1.00686	0.996949	1.03513	0.958059	0.933049	Rv1275,(MTCY50.07c), len: 180. Unknown, contains possible N-terminal signal sequence and appropriately positioned prokaryotic lipoprotein lipid attachment site (PS00013).
bisc	Rv1442		1.16875	1.00389	0.886769	0.832226	0.864161	0.832562	0.86217	0.725354	Rv1442, (MTCY493.12c), bisC, len: 766. Biotin sulfoxide reductase, similar to eg. BISC_ECOLI P20099 biotin sulfoxide reductase (739 aa), fasta scores; opt: 1271 z-score:1436.6E():0, 40.2% identity in 744 aa overlap
Rv1443c	Rv1443c		1.11441	0.799695	0.809472	0.790693	0.731993	0.741397	0.598692	0.639382	Rv1443c, (MTCY493.11), len: 161. Unknown.
Rv1474c	Rv1474c		0.996536	0.929888	0.907164	0.854133	0.871572	0.878902	0.850234	0.870786	Rv1474c, (MTV007.21c), len: 187. Probable transcription regulator equivalent to Mycobacterium avium strain GIR10 transcriptional regulator. Also similar to E. coli glucuronide repressor 9GusR/UidR), member of TETR/ACRR FAMILY. Helix-turn-helix motif predicted between aa 33 - 54. FASTAscores: gp|AF0021|AF002133_1 Mycobacterium avium strain GIR10 (82 aa)opt: 490 z-score: 597.2 E(): 6.7e-26; (92.5% …
hemZ	Rv1485		1.2199	1.00581	0.946672	0.87009	0.853377	0.862303	0.84939	0.861032	Rv1485, (MTCY277.06), hemZ, len: 344. Ferrochelatase similar to e.g. HEMZ_BACSU P32396 ferrochelatase (310 aa), FASTA scores, opt:490, E(): 2e-24, (30.2% identity in 295 aa overlap)
Rv1762c	Rv1762c		1.11121	0.973627	0.867752	0.863554	0.829627	0.883963	0.793263	0.76236	Rv1762c, (MTCY28.28c), len: 262. Unknown.
Rv1814	Rv1814	erg3	1.23801	1.18425	1.17867	1.0317	0.969192	1.00406	0.97057	0.947181	Rv1814, (MTCY1A11.29c), unknown, len: 300, weak similarity to eg ERG3_YEAST P32353 c-5 sterol desaturase (365 aa), FASTA scores, opt: 154, z-score: 191.4, E(): 0.0011, (22.9% identity in 288 aa overlap)
Rv1951c	Rv1951c		1.17402	0.848051	0.835025	0.781789	0.800008	0.715997	0.582211	0.524485	Rv1951c, (MTCY09F9.13), len: 98 aa. Unknown, similar to Rv2541, (135 aa, 40.9% identity in 88 aa overlap)
Rv1959c	Rv1959c		1.23139	1.05334	1.05874	0.938601	0.965208	0.950072	0.879564	0.881282	Rv1959c, (MTCY09F9.05), len: 98 aa, unknown, some similarity to E145339 hypothetical protein (103 aa), fasta scores, opt: 142,E(): 0.0003,(33.0% identity in 91 aa overlap)
Rv2063c	Rv2063c	Rv2063	1.17246	1.11082	1.0625	1.01472	1.03103	0.913184	0.951768	0.942501	Rv2063c, (MTCY49.02c), len: 122. Unknown
Rv2078	Rv2078		1.05095	0.788978	0.809716	0.793298	0.727187	0.718159	0.698525	0.627345	Rv2078, (MTCY49.17), len: 104. Unknown
Rv2103c	Rv2103c		1.17198	0.98201	0.985245	0.993138	0.92924	0.938374	0.872888	0.857655	Rv2103c, (MTV020.03), len: 144. Unknown but similarto hypothetical mycobacterial proteins, B2126_C3_261 (97 aa) and MTCY274_3 (147 aa). FASTA scores: sptr|Q49793|Q49793B2126_C3_261 (97 aa) opt: 331 z-score: 458.4 E(): 4.8e-18; 59.4% identity in 96 aa overlap and gp|Z74024|MTCY274_3 Mycobacterium tuberculosis cosmid (147 aa) opt: 234 z-score: 325.9 E(): 1.2e-10; 34.8% identity in 141 aa overlap. T…
Rv2142c	Rv2142c		1.10784	1.00838	1.02927	0.990364	0.969533	0.925764	0.907105	0.915038	Rv2142c, (MTCY270.26), len: 105. Function: unknown
Rv2182c	Rv2182c		1.13859	1.12458	1.06267	1.04501	1.02281	1.05227	0.994791	0.938038	Rv2182c, (MTV021.15c), len: 247. Unknown but similar to Streptomyces cinnamoneus OrfB SCU80063_3 (199 aa). Contains PS00017 ATP/GTP-binding site motif A (P-loop). FASTA scores: gp|U80063|SCU80063_3 Streptomyces cinnamoneus (199 aa) opt: 738 z-score: 905.6 E(): 0; 52.0% identity in 196 aa overlap.TBparse score is 0.926
ahpC	Rv2428		1.24733	1.15288	1.06882	1.04341	1.04998	1.01566	1.03545	1.0563	Rv2428, (MTCY428.18c), len: 195. ahpC gene, alkyl hydroperoxide reductase, identical to G1172078 AHPC
miaA	Rv2727c		1.24923	1.24651	1.19513	1.05306	1.07638	1.02309	1.07585	0.991918	Rv2727c, (MTCY154.07c), len: 314. miaA, probable trna delta(2)-isopentenylpyrophosphate transferase, len: 314 aa; similar to many eg. MIAA_ECOLI P16384 trna delta(2)-isopentenylpyrophosphate transferase (316 aa), fasta scores; opt: 565 z-score: 528.6 E(): 1.7e-22, 35.2% identity in 307 aa overlap. Contains PS00017 ATP/GTP-binding site motif A (P-loop)
Rv2866	Rv2866		1.19519	1.10432	0.992344	0.943177	0.934629	0.97719	0.825932	0.870098	Rv2866, (MTV003.12), len: 87 aa. Unknown, but similar to AL021006|MTV006_18 Mycobacterium tuberculosis seque (97 aa) fasta scores; opt: 290 z-score: 419.6 E(): 7.6e-16; 54.1% identity in 85 aa overlap
lppW	Rv2905		1.03317	1.03025	0.912561	0.877667	0.818437	0.828395	0.721957	0.67764	Rv2905, (MTCY274.36), len: 314. Unknown lipoproteinhas signal peptide and appropriately positioned prokaryoticlipoprotein lipid attachment site. Slight similarity to beta-lactamase. FASTA score: P14559|BLAC_STRAL BETA-LACTAMASEPRECURSOR (EC 3.5 (314 aa) opt: 113 E(): 3.3; 25.2% identityin 278 aa overlap
ftsY	Rv2921c		1.15062	1.11735	1.05987	1.0473	1.03172	1.02373	1.02738	1.02487	Rv2921c, (MTCY338.10c), len: 422. ftsY, Probable cell division protein FtsY, Q10969, similar to eg FTSY_ECOLIP10121, cell division protein ftsy (497 aa), FASTA scores,opt: 800, z-score: 819.9, E(): 4e-39, (40.9% identity in 328 aa overlap): contains PS00017 ATP/GTP-binding site motif A, PS00300 SRP54-type proteins GTP-binding domain signature
Rv2979c	Rv2979c		1.02043	0.987559	0.851819	0.842469	0.869243	0.835142	0.780369	0.820501	Rv2979c, (MTCY349.08), len: 194 aa. probable resolvase for IS1538, low level matches to transposon resolvases,highly similar from aa 101 to YX1C_MYCTU Q10831 hypothetical 31.9 kd protein cy274.17 (295 aa), fasta scores, opt: 809, E(): 0, (69.1% identity in 194 aa overlap); contains PS00397 Site-specific recombinases active site and possible helix-turn-helix motiv at aa 2-23
Rv3058c	Rv3058c		1.13318	0.985043	0.919647	0.861751	0.821754	0.912666	0.783551	0.765543	Rv3058c, (MTCY22D7.23), len: 216. Function: unknownresembles MTCY01A6.13c and a hypothetical M. leprae protein(U1756B) but also shows some similarity to several repressors in N-terminal segment. Start was predicted by TBparse but alternatives (ATG) are possible. FASTA best: G699124 U1756B (217 aa) opt: 234, E(): 2.1e-09, (27.2% identity in 195aa overlap) TBparse score is 0.913
Rv3070	Rv3070		1.12643	1.03813	1.02313	1.03113	0.95311	1.00592	0.962026	0.963455	Rv3070, (MTCY22D7.11c), len: 126. Function: unknownmembrane protein with three putative transmembrane segments. Similar to several hypothetical bacterial proteins and related to MTCY22D7.12c. FASTA scores: sp|O25823|O25823 CONSERVED HYPOTHETICAL INTEGRAL MEMBR (130 aa) opt: 225 z-score: 318.7 E(): 3.1e-10; 33.3% identity in 123 aa overlap; and TR:Q58918 Q58918 hypothetical 13.5 kDa protein 1523, …
Rv3073c	Rv3073c		1.23669	1.00506	0.908852	0.834579	0.867993	0.929175	0.73155	0.707531	Rv3073c, (MTCY22D7.08), len: 118. Function: unknownbut similar to sp|P76243|YEAO_ECOLI HYPOTHETICAL 14.2 KD PROTEIN (122 aa) FASTA scores, opt: 230 z-score: 302.4 E():2.5e-09; 33.3% identity in 111 aa overlap. TBparse score is 0.885
sseC	Rv3118	sseC1	1.09602	1.00568	0.880723	0.855042	0.795985	0.851149	0.797182	0.725853	Rv3118, (MTCY164.28), len: 100. Unknown but very similar to hypothetical M. leprae protein G699208 U2266J (143aa) and to Saccharopolyspora erythraea sp|Q54084 (HYPOTHETICAL 10.2 KD PROTEIN). FASTA results, opt: 545 E(): 2.1e-31;(84.0% identity in 100 aa overlap). Identical second copypresent as AL022004|MTV043_6 (100 aa); (100.0% identity in100 aa overlap)
lipV	Rv3203		0.933654	0.871783	0.867803	0.842123	0.829148	0.774543	0.810958	0.820607	Rv3203, (MTCY07D11.23c), len: 224, unknown but shows some similarity to lipases and contains serine active site signature of lipases (PS00120). FASTA best: P19076 DMPD_PSEPU 2-HYDROXYMUCONIC SEMIALDEHYDE hydrolase (283 aa) opt:171 z-score: 201.7 E(): 0.00012; (26.6% identity in 256 aaoverlap)
Rv3277	Rv3277		1.39681	1.14192	1.19519	1.14009	1.05645	1.1256	1.02728	0.975667	Rv3277, (MTCY71.17), len: 272 aa, unknown, highly similar to M. leprae Q49673 B1308_C1_121 (228 aa), fasta scores, opt: 1266, E(): 0, (84.2% identity in 228 aa overlap); contains PS00044 Bacterial regulatory proteins, lysR family signature
lpqC	Rv3298c		1.15542	0.999751	0.911566	0.946586	0.869944	0.893024	0.809869	0.7612	Rv3298c, (MTCY71.38c), len: 304 aa, similar to M. leprae Q49658 B1308_F2_43, (302 aa), fasta scores, opt: 1541, E(): 0, (72.0% identity in 300 aa overlap). Possibly esterase or poly(3-hydroxyalkanoate) depolymerases.MTI376.03c Z95972 (280 aa) opt: 519; E(): 1.7e-26; (38.7% identity in 274 aa overlap). Probably lipoprotein with 18 aa signal sequence as it contains appropriately positioned (PS00013…
Rv3478	Rv3478	PPE60	1.16835	0.840736	0.768501	0.771731	0.720255	0.785377	0.613714	0.581534	Rv3478, (MTCY13E12.31), len: 393. Member of M. tuberculosis PPE family. Includes MTCY02B10.25c, MTCI364.08, MTCY10G2.10, MTCY03A2.22c, MTCY274.23c, MTCY164.34c, MTCY98.0029c, etc. FASTA scores: Z75555|MTCY02B10_25 Mycobacterium tuberculosis cosm (396 aa) opt: 2165 z-score: 2221.1 E():0; 85.4% identity in 396 aa overlap
Rv3603c	Rv3603c		1.14851	0.984476	0.8866	0.798074	0.810906	0.864902	0.667234	0.701736	Rv3603c, (MTCY07H7B.19), len: 303. Unknown.
Rv3621c	Rv3621c	PPE65	0.86179	0.82892	0.808525	0.797221	0.790677	0.764832	0.76325	0.75224	Rv3621c, (MTCY15C10.31,MTCY07H7B.01), len: 413. Member of Ala-, Gly-rich protein family in M. tuberculosis (PPE family). FASTA best: Q10813 YX23_MYCTU HYPOTHETICAL 41.1KD PROTEIN CY27 (404 aa) opt: 939 z-score: 914.2 E(): 0; (44.5% identity in 418 aa overlap)
nth	Rv3674c		1.02761	0.895772	0.833234	0.879009	0.829063	0.830668	0.754334	0.710069	Rv3674c, (MTV025.022c), nth, len: 223. Probable Endonuclease III, (DNA N-GLYCOSYLASE ACTIVITY), similar to many, e.g. sp|P73715|END3_SYNY3 ENDONUCLEASE III (219 aa) FASTA scores: opt: 678 z-score: 839.3 E(): 0. 53.6% identity in 194 aa overlap, or sp|P46303|UVEN_MICLU ULTRAVIOLET N-GLYCOSYLASE/APLYAS (279 aa), 57.1% identity in 231 aa overlap,Contains PS00764 Endonuclease III iron-sulfur binding …
Rv3686c	Rv3686c		1.77078	1.5667	1.38491	1.34652	1.36007	1.13691	1.19133	1.12878	Rv3686c, (MTV025.034c), len: 110. Unknown, but similar to Rv3288c (MTCY71.28c),(137 aa, 29.1% identity in 79 aa overlap)
Rv3698	Rv3698		1.04941	0.989664	0.893499	0.809093	0.814222	0.814414	0.765792	0.735563	Rv3698, (MTV025.046), len: 509. Unknown. TBparse score is 0.934
Rv3765c	Rv3765c	tcrX	1.23641	1.12229	1.10593	1.07954	1.03624	1.04458	0.986244	0.994472	Rv3765c, (MTV025.113c), len: 234. Probable response regulator of a two-component regulatory system similar togp|U88959|MTU88959_1 Mycobacterium tuberculosis respon (257aa); opt: 938 z-score: 1160.2 E(): 0. 58.6% identity in 232aa overlap. Also similar to following M. tuberculosis regulatory proteins: MTCY10G2_16; MTCY369_2; MTCY31_34; MTCY19H5_20; MTY13628_5; MTCY20G9_17 and to MLCB57_27 M. lepra…
Rv3882c	Rv3882c		1.08855	1.10445	1.0011	0.976377	0.934356	0.984837	0.906152	0.867357	Rv3882c, (MTV027.17c,MTCY15F10.30), len: 462. Unknown, M.leprae eqivalent is TR:O33077 (EMBL:Y14967) MLCB628.05 (467aa), fasta scores; E(): 0, 72.1% identity in 462 aa overlap
