# Supplementary material for: Linking the Transcriptional Profiles and the Physiological States of Mycobacterium tuberculosis during an Extended Intracellular Infection
Source: PLoS Pathog. 2012 Jun 21;8(6):e1002769. doi: 10.1371/journal.ppat.1002769 (PMC3380936; doi:10.1371/journal.ppat.1002769)
Supplement: Table S11 — Figure 6B - G enes with hspX -like temporal profiles. (XLSX) [file ppat.1002769.s020.xlsx]

## Sheet: Sheet1
Table S11
Figure 6B - Genes with hspX-like temporal profiles
			Time
			2hr	Day 2	Day 4	Day 6	Day 8	Day 10	Day 12	Day 14
Gene	Common	Synonym	Ratio	Ratio	Ratio	Ratio	Ratio	Ratio	Ratio	Ratio	Description (Tuberculist annotation)
MT2068			0.961523	1.21888	1.16533	1.16554	1.24048	1.0865	1.03656	1.01933	hypothetical protein
MT3222			0.992594	1.53829	1.45004	1.36897	1.39022	1.0971	1.16439	1.16443	conserved hypothetical
MT3919			1.00428	1.10822	1.12925	1.11309	1.09725	1.01387	0.986474	0.989117	hypothetical protein
Rv0140	Rv0140		0.958848	1.63777	1.72801	1.54497	1.65542	1.22399	0.96967	0.920326	Rv0140, (MTCI5.14), len: 126 , unknown, but similarto D90916_48 Synechocystis sp./P74567 HYPOTHETICAL 20.8 KDPROTEIN (180 aa); opt: 229 z-score: 315.5 E(): 4.7e-10; 36.1% identity in 108 aa overlap. Also similar to MTV017_9 andMTV047_5
Rv0188	Rv0188		0.944636	3.10806	2.34315	1.99414	2.00858	1.37649	0.978993	0.874062	Rv0188, (MTCI28.27), len: 143, unknown, but some similarity to N-terminus of sp|P80185|MTRC_METTH TETRAHYDROMETHANOPTERIN S-METHYLT (266 aa), opt: 125 z-score: 174.8 E(): 0.033; 31.6% identity in 98 aa overlap
Rv0250c	Rv0250c		0.935997	1.82467	1.84783	1.88116	1.99159	1.55726	1.2652	1.06815	Rv0250c, (MTV034.16c), len: 97. Unknown. TBparse score is 0.902
Rv0358	Rv0358		1.07865	1.95561	1.74798	1.64603	1.8182	1.39723	1.20664	1.07216	Rv0358, (MTCY13E10.20), len: 215. Function: unknown
Rv0373c	Rv0373c		1.10916	1.17632	1.17255	1.16433	1.1983	1.05077	1.05938	1.06625	Rv0373c, (MTV036.08c), len: 799. Probable dehydrogenase similar ORF3 of the O. carboxidovorans coxMSLgene cluster and the P.thermocarboxydovorans (X77931|PTC2CUTAC_3) cut gene cluster. FASTA scores: gp|X82447|OCCOXMSL4_3 O. carboxidovorans MSLgene cluster(809 aa)opt: 2484 z-score: 2967.6 E(): 0.56.0% identity in 804 aa overlap.
Rv0380c	Rv0380c		1.01121	2.49407	2.02192	1.74328	1.7639	1.28157	0.947817	0.904528	Rv0380c, (MTV036.15c), len: 183. Unknown but shows some similarity with methyltransferases. e.g. sp|P19396|SPOU_ECOLI SPOU PROTEIN (229aa) opt: 227 z-score: 306.4 E(): 1.4e-09. 28.9% identity in 166 aa overlap.
Rv0486	Rv0486	mshA	0.881972	1.08398	1.02856	1.09635	1.06298	0.969093	0.975853	0.942038	Rv0486, (MTCY20G9.12), len: 480, highly similar to M. leprae U00018_39 cosmid B2168 YV12_MYCLE (409 aa) FASTAscores, opt: 2375 z-score: 2633.1 E(): 0, (86.4% identity in 413 aa overlap); Also similar to O26550 LPS BIOSYNTHESISRFBU RELATED PROTEIN (411 aa),in U67601_1 Methanococcus jannaschii (25.3% identity in 387 aa overlap); contains PS00039 DEAD-box subfamily ATP-dependent helicases signature
Rv0575c	Rv0575c		1.00815	2.13042	1.75757	1.87555	1.69582	1.22726	1.17499	0.954354	Rv0575c, (MTV039.13c), len: 388. Possible oxidoreductase, weakly similar to many diverse oxidoreductases eg. TR:P96555 (EMBL:AB000564) SALICYLATE HYDROXYLASE from SPHINGOMONAS (395 aa) FASTA scores: opt: 267 z-score: 326.3 E():5e-11, 26.4% identity in 390 aa overlap also similar to Mycobacterium tuberculosis MTCY50.22C (372 aa). FASTA scores:Z77137|MTCY50_22 (372 aa) opt: 762 z-score: 913.5 E(): …
Rv0586	Rv0586		0.949193	1.23199	1.2708	1.23296	1.33992	1.10343	0.905264	0.880817	Rv0586, (MTCY19H5.36c), len: 240, probable transcriptional regulator, similar to many eg. LLDR_ECOLI P33233 putative l-lactate dehydrogenase operon regulatory protein (258 aa), fasta scores; opt: 225 z-score: 265.0 E(): 9.3e-08,26.7% identity in 232 aa overlap. Contains PS00043 Bacterial regulatory proteins, gntR family signature and probable helix-turn helix motif from aa 36-57. Also similar to …
Rv0607	Rv0607		1.01527	1.81449	1.63849	1.61164	1.5803	1.2672	1.24292	1.37196	Rv0607, (MTCY19H5.15c), len: 128, unknown
ats	Rv0711		0.818629	1.20228	1.23148	1.08722	1.1099	0.853843	0.936052	0.985112	Rv0711, (MTCY210.30), len: 787, atsA, arylsulfatase, similar to eg ARS_PSEAE P51691 arylsulfatase (ec 3.1.6.1) (532 aa), fasta scores, opt: 439, E(): 2.9e-21, (30.8% identity in 552 aa overlap); also similar to MTCI418A_1, (38.4% identity in 797 aa overlap); and MTCI376_1; contains PS00523 Sulfatases signature 1, PS00149 Sulfatases signature 2
Rv0712	Rv0712		0.914466	1.15291	1.14807	1.10899	1.14414	1.03204	0.97829	1.01505	Rv0712, (MTCY210.31), len: 299 aa, unknown, similarto hypothetical proteins e.g.D90901_33 Synechocystis sp P72841 HYPOTHETICAL 48.1 KD PROTEIN.(410 aa), E(): 1.1e-07; (28.8% identity in 299 aa overlap). slight similarity to carboxykinases
Rv0743c	Rv0743c		1.08001	1.23617	1.25178	1.23411	1.22634	1.00486	0.990006	0.971881	Rv0743c, (MTV041.17c), len: 185. Unknown. TBparse score is 0.918
Rv0807	Rv0807		1.04856	1.16102	1.12743	1.1063	1.10082	1.01895	1.02943	1.0304	Rv0807, (MTCY07H7A.02c), len: 129 aa, unknown, buthighly similar to sp|O05761|O05761 HYPOTHETICAL 14.0 KD PROTEIN in MLCB5_31 Mycobacterium leprae (131 aa); E(): 0; 73.4% identity in 128 aa overlap.
Rv1062	Rv1062		0.885239	1.09438	1.06007	1.10247	1.13279	1.00407	1.00008	0.960394	Rv1062, (MTV017.15), len: 285. Unknown but some similarity tohypothetical protein in Bacillus subtilis,BSUB0008_176 (260aa) . FASTA scores: Z99111|BSUB0008_176 (260 aa)opt: 163z-score: 199.1 E(): 0.0013; 27.4% identity in 179aaoverlap. TBparse score is 0.902
Rv1168c	Rv1168c	PPE17	1.03041	1.91052	1.66109	1.4294	1.40725	1.05755	0.863949	0.89598	Rv1168c, (MTV005.04c), len: 346. Member of the M. tuberculosis PPE-family, similar to many eg. TR:E332789 (EMBL:Z98268) MTCI125.27C (385 aa), fasta scores; opt: 504 z-score: 780.2 E(): 0, 36.6% identity in 388 aa overlap
Rv1192	Rv1192		0.872458	1.01879	1.01672	1.0171	0.970327	0.923974	0.848459	0.847459	Rv1192, (MTCI364.04), len: 275. Unknown, contains PS00120 Lipases, serine active site
Rv1265	Rv1265		1.23995	1.94104	1.70969	1.65539	1.84626	1.50909	1.44126	1.268	Rv1265, (MTCY50.17c), len: 226. Unknown.
lspA	Rv1539		0.778295	0.886881	0.866734	0.906238	0.939315	0.838143	0.764144	0.786465	Rv1539, (MTCY48.26c), lspA, len: 202. Probable lipoprotein signal peptidase, similar to eg LSPA_PSEFL P17942,(170 aa) FASTA scores, opt: 299, z-score: 338.6, E(): 2.6e-12, (38.3% identity in 167 aa overlap)
Rv1673c	Rv1673c		0.973032	1.11195	1.16272	1.17934	1.13444	1.05251	1.03638	1.03407	Rv1673c, (MTV047.08c), len: 310. Unknown, but showsweak similarity YA48_HAEIN P44103 hypothetical protein hi1048 precursor (369 aa), fasta scores; z-score: 323.3 E(): 8.3e-11, 26.1% identity in 330 aa overlap
Rv1767	Rv1767		1.0871	1.58809	1.62962	1.61839	1.65074	1.37423	1.34048	1.20085	Rv1767, (MTCY28.33), len: 119 aa; unknown similar to eg. sp|Q57498|YA53_HAEIN HYPOTHETICAL PROTEIN HI1053. (113 aa) opt: 233 z-score: 313.0 E(): 6.4e-10; 40.0% identity in 90 aa overlap
Rv1955	Rv1955		1.22454	2.27528	2.14186	1.99962	2.29177	1.71794	1.49505	1.4147	Rv1955, (MTCY09F9.09c), len: 170 aa. Unknown, startoverlaps another ORF
Rv2018	Rv2018		1.08236	1.2289	1.29445	1.22111	1.26889	1.12129	1.04574	1.02504	Rv2018, (MTV018.05), len: 239. Unknown but similar to MTCY339.01c (238 aa). FASTA scores: Z77163|MTCY339_1 Mycobacterium tuberculosis cosmid (238 aa) opt: 142 z-score: 175.1 E(): 0.029; 24.8% identity in 250 aa overlap. TBparse score is 0.929. Contains probable helix-turn-helix motif at aa 215-236 (Score 1175, +3.19 SD)
hspX	Rv2031c	acr	0.949811	2.48472	1.93488	1.89307	1.91943	0.999155	0.627141	0.607758	Rv2031c, (MTV018.18c), len: 144. hspX. Identical to14 KD ANTIGEN (16 KD ANTIGEN) (HSP 16.3) of M. tuberculosis. BELONGS TO THE SMALL HEAT SHOCK PROTEIN (HSP20) FAMILY. (See J. BACTERIOL. 174:1352-1359(1992); INFECT. IMMUN. 60:2066-2074(1992)). FASTA scores: P30223|14KD_MYCTU 14 KD ANTIGEN (16 KD ANTIGEN) (HS (143 aa) opt: 933 z-score: 1119.3E(): 0; 100.0% identity in 143 aa overlap. TBparse score…
Rv2032	Rv2032	acg	0.862001	1.32098	1.2022	1.30461	1.27426	0.924411	0.914389	0.928828	Rv2032, (MTV018.19), len: 331. Unknown but similar to hypothetical mycobacterial proteins MTCY164.37 (344 aa) and MTCY03A2.27c (332 aa). FASTA scores: Z95150|MTCY164_38 Mycobacterium tuberculosis cosmid (344 aa) opt: 1208 z-score: 1416.0 E(): 0; 56.4% identity in 321 aa overlap; Z83867|MTCY3A2_27 Mycobacterium tuberculosis cosmid (332 aa) opt:568 z-score: 669.3 E(): 8.6e-30; 36.8% identity in 321…
rocD1	Rv2322c		0.970018	1.29711	1.19829	1.15457	1.13075	1.0413	0.964013	0.916641	Rv2322c, (MTCY3G12.12), len: 221. Probable rocD, similar to N-terminal region of ornithine aminotransferase len: 221, eg OAT_BACSU P38021 (401 aa) fasta scores, opt: 626, E(): 3.5e-32, (43.1% identity in 218 aa overlap); MTCY3G12.12 and .13 appear to be an ornithine aminotransferase homologue but are frameshifted - we can find no sequence errorin the cosmid to account for this
Rv2438c	Rv2438c	nadE	1.00248	1.25916	1.2344	1.18801	1.34175	1.10342	1.09171	1.06754	Rv2438c, (MTCY428.08), len: 738. Similar to YHN4_YEAST P38795 hypothetical 80.7 kd protein in erg7- (714 aa), fasta scores, opt: 339, E(): 5.1e-14, (24.7% identity in 653 aa overlap), also NADE_RHOCA Q03638 nh(3)-dependent nad(+) synthetase (552 aa), fasta scores, opt: 288, E(): 6.3e-11, (26.3% identity in 560 aa overlap), contains PS00591 Glycosyl hydrolases family 10 active site
Rv2570	Rv2570		1.05303	1.30896	1.31498	1.23715	1.24987	1.13951	1.1541	1.03582	Rv2570, (MTCY227.31c), len: 129. Unknown
Rv2619c	Rv2619c		0.836286	1.49897	1.38893	1.44083	1.40888	1.18771	1.0902	1.1124	Rv2619c, (MTCY01A10.14), len: 117 aa. Unknown
Rv2626c	Rv2626c		1.00106	1.54432	1.31396	1.33809	1.52959	1.07722	0.897308	0.926533	Rv2626c, (MTCY01A10.06), len: 143 aa. Unknown, somesimilarity to B. subtilis O34682|O34682 YLBB PROTEIN. (150 aa) fasta score' opt: 258 z-score: 350.2 E(): 5.5e-12; 33.9% identity in 121 aa overlap, alsowith MTCY253.14, (142 aa) opt: 145 z-score: 175.9 E(): 0.00012, (22.3% identity in 112 aa overlap)
Rv2632c	Rv2632c		1.44928	2.42034	2.26916	1.9776	2.01042	1.72189	1.48616	1.37559	Rv2632c, (MTCY441.02c), len: 93. Highly similar to hypothetical M. tuberculosis protein, MTCY04C12.23. FASTA score: NID: g1654017 - Mycobac (153 aa) opt: 319 E(): 1.3e-16; 53.9% identity in 89 aa overlap
Rv2633c	Rv2633c		1.97078	3.82688	3.23015	2.76322	3.02966	2.42162	2.22219	2.06624	Rv2633c, (MTCY441.03c), len: 161. Unknown
Rv2653c	Rv2653c		1.21863	1.7282	1.72735	1.63105	1.70963	1.4456	1.19412	1.26976	Rv2653c, (MTCY441.22c), len: 107. Unknown, possiblyphage protein
Rv2659c	Rv2659c		0.997968	1.54257	1.39339	1.24231	1.25141	1.09045	0.99025	1.03098	Rv2659c, (MTCY441.28c), len: 375. Integrase, similar to many eg to VINT_BPML5 P22884 integrase. mycobacteriophage l5 (371 aa), fasta scores, opt: 836, E(): 0, (39.0% identity in 372 aa overlap)
Rv2743c	Rv2743c		1.04229	1.32159	1.36424	1.43196	1.43583	1.2381	1.18557	1.04723	Rv2743c, (MTV002.08c), len: 270 aa. Unknown; similar to, but longer than, M. leprae hypothetical protein TR:Q49833 (EMBL:Z94723) MLCB33.04C (B2235_C1_148) (123 aa), fasta scores; opt: 639 z-score: 854.8 E(): 0, 74.8% identity in123 aa overlap
Rv2830c	Rv2830c		0.91208	1.14453	1.19634	1.23201	1.19478	1.04778	0.999947	0.991246	Rv2830c, (MTCY16B7.12), len: 71 aa. Unknown, some similarity to Z97182|MTCY19H5_26 (85 aa) opt: 88 z-score: 145.8 E(): 1.3; 41.7% identity in 36 aa overlap; and to bacteriophage P1 phd gene, PHD_BPP1 Q06253 prevent host death protein (73 aa), fasta scores, opt: 79, E(): 3.8, (35.9% identity in 39 aa overlap)
Rv2913c	Rv2913c		1.08299	2.0835	1.86362	1.71699	1.82182	1.4213	0.938485	0.897597	Rv2913c, (MTCY338.01c-MTCY274.45c), len: 611. Some similarity at N-terminus to D-amino acid aminohydrolases e.g. TR:P94212 P94212 N-ACYL-D-AMINO ACID AMIDOHYDROLASE (498aa) opt: 221; E(): 2.2e-13; 36.9% identity in 198 aa overlap
Rv3142c	Rv3142c		1.06973	1.27493	1.27165	1.26556	1.25193	1.12543	1.11449	1.07369	Rv3142c, (MTCY03A2.16), len: 142. Function: unknownTBparse score is 0.921
moeZ	Rv3206c	moeB1	0.959692	1.16987	1.18029	1.17984	1.21028	1.0862	1.03804	0.984901	Rv3206c, (MTCY07D11.20), len: 392. probable MOEB- homolog, possibly involved in cofactor synthesis, shows goodsimilarity to enzymes involved in molbdopterin synthesis. Has hydrophobic segment from 45-71, and belongs to the HesA/MoeB/ThiF family. FASTA best: P51335 YCXH_PORPU HYPOTHETICAL 43.4 KD PROTEIN (382 aa) opt: 739 z-score: 821.8 E(): 0;(36.2% identity in 378 aa overlap) Also highly similar…
Rv3237c	Rv3237c		1.22816	1.51383	1.44314	1.51638	1.46435	1.3688	1.24758	1.23948	Rv3237c, (MTCY20B11.12c), len: 160, unknown some similarity to putative potassium channel protein. FASTA best:YD57_METJA Q58752 putative potassium channel protein (343 aa) opt: 143 z-score: 180.3 E(): 0.0047; (33.8% identity in68 aa overlap). Also similar to AE001018_4 Archaeoglobus fulgidus O29024 HYPOTHETICAL 17.5 KD PROTEIN, 29.0% identityin155 aa overlap
rubB	Rv3250c		0.899801	1.8524	1.62943	1.54178	1.69105	1.31939	1.21944	1.13915	Rv3250c, (MTCY20B11.25c), len: 60, rubredoxin,, similar to P42453|RUBR_ACICA RUBREDOXIN; contains rubredoxin signature (PS00202), also similar to neighbouring ORF M. tuberculosis RubA (MTCY20B11.26c, 7.3e-11). FASTA best: RUBR_ACICA P42453 rubredoxin (rd). acinetobacter calcoa (54 aa) opt: 315 z-score: 437.2 E(): 2.3e-17; (69.8% identity in 53 aa overlap)
Rv3531c	Rv3531c		0.948023	1.42182	1.63547	1.61933	1.58528	1.33776	1.00899	0.987643	Rv3531c, (MTCY03C7.25), len: 375 aa. Unknown
Rv3675	Rv3675		0.907304	1.15653	1.19669	1.15366	1.22174	1.04938	0.845411	0.949596	Rv3675, (MTV025.023), len: 125. Unknown, possible membrane protein
Rv3705c	Rv3705c		1.12893	1.45935	1.32003	1.35099	1.30358	1.22786	1.14751	1.09479	Rv3705c, (MTV025.053c), len: 214 Unknown. TBparsescore is0.909
Rv3862c	Rv3862c	whiB6;whmF	1.19689	1.43938	1.47464	1.46655	1.49458	1.28719	1.14464	1.22164	Rv3862c, whiB6, (MTCY01A6.06), len: 116, unknown
