# Supplementary material for: Linking the Transcriptional Profiles and the Physiological States of Mycobacterium tuberculosis during an Extended Intracellular Infection
Source: PLoS Pathog. 2012 Jun 21;8(6):e1002769. doi: 10.1371/journal.ppat.1002769 (PMC3380936; doi:10.1371/journal.ppat.1002769)
Supplement: Table S12 — M. tuberculosis Expanded Transcription Regulatory Network (TRN). (XLSX) [file ppat.1002769.s021.xlsx]

## Sheet: Sheet1
Table S12. M. tuberculosis Expanded Transcription Regulatory Network (TRN)
Regulator Name	Regulator Rv##	Target Name	Target Rv	Evidence
dnaA	Rv0001	dnaA	Rv0001	E.coli
dnaA	Rv0001	dnaN	Rv0002	E.coli			Evidences Code
dnaA	Rv0001	recF	Rv0003	E.coli			E = experimental
dnaA	Rv0001	guaA	Rv3396c	E.coli			E. coli = Orthology with Escherichia coli
dnaA	Rv0001	guaB2	Rv3411c	E.coli			C. glut = Orthology with Corynebacterium glutamicum
oxyS	Rv0117	oxyS	Rv0117	E.coli
oxyS	Rv0117	Rv1907c	Rv1907c	E.coli,C.glut,E
oxyS	Rv0117	katG	Rv1908c	E.coli,C.glut
oxyS	Rv0117	furA	Rv1909c	E.coli,C.glut
oxyS	Rv0117	Rv1910c	Rv1910c	E.coli,C.glut
oxyS	Rv0117	lppC	Rv1911c	E.coli,C.glut
oxyS	Rv0117	fadB5	Rv1912c	E.coli,C.glut
oxyS	Rv0117	ahpC	Rv2428	E.coli
oxyS	Rv0117	ahpD	Rv2429	E.coli
oxyS	Rv0117	fadD26	Rv2930	C.glut,E
oxyS	Rv0117	ppsA	Rv2931	C.glut
oxyS	Rv0117	ppsB	Rv2932	C.glut
oxyS	Rv0117	ppsC	Rv2933	C.glut
oxyS	Rv0117	ppsD	Rv2934	C.glut
oxyS	Rv0117	ppsE	Rv2935	C.glut
oxyS	Rv0117	drrA	Rv2936	C.glut
oxyS	Rv0117	drrB	Rv2937	C.glut
oxyS	Rv0117	drrC	Rv2938	C.glut
oxyS	Rv0117	papA5	Rv2939	C.glut
oxyS	Rv0117	kstD	Rv3537	C.glut,E
oxyS	Rv0117	ufaA2	Rv3538	C.glut
oxyS	Rv0117	trxB2	Rv3913	E.coli
oxyS	Rv0117	trxC	Rv3914	E.coli
Rv0144	Rv0144	Rv0144	Rv0144	E.coli
nadR	Rv0212c	Rv0573c	Rv0573c	E.coli
nadR	Rv0212c	Rv0574c	Rv0574c	E.coli
nadR	Rv0212c	nadA	Rv1594	E.coli
nadR	Rv0212c	nadB	Rv1595	E.coli
nadR	Rv0212c	nadC	Rv1596	E.coli
Rv0260c	Rv0260c	Rv1460	Rv1460	C.glut,E
Rv0260c	Rv0260c	Rv1461	Rv1461	C.glut
Rv0260c	Rv0260c	Rv1462	Rv1462	C.glut
Rv0260c	Rv0260c	Rv1463	Rv1463	C.glut
Rv0260c	Rv0260c	csd	Rv1464	C.glut
Rv0260c	Rv0260c	Rv1465	Rv1465	C.glut
Rv0260c	Rv0260c	Rv1466	Rv1466	C.glut
Rv0302	Rv0302	aac	Rv0262c	E.coli
Rv0302	Rv0302	Rv0263c	Rv0263c	E.coli
Rv0302	Rv0302	Rv0264c	Rv0264c	E.coli
Rv0302	Rv0302	mmpL12	Rv1522c	E.coli
hspR	Rv0353	Rv0250c	Rv0250c	E
hspR	Rv0353	hsp	Rv0251c	E
hspR	Rv0353	nirB	Rv0252	E
hspR	Rv0353	dnaK	Rv0350	E,C.glut,E
hspR	Rv0353	grpE	Rv0351	E,C.glut,E
hspR	Rv0353	dnaJ	Rv0352	E,C.glut,E
hspR	Rv0353	hspR	Rv0353	E,C.glut,E
hspR	Rv0353	clpB	Rv0384c	E,C.glut
hspR	Rv0353	Rv0385	Rv0385	E
hspR	Rv0353	groEL2	Rv0440	C.glut
hspR	Rv0353	Rv2743c	Rv2743c	E
hspR	Rv0353	35kd_ag	Rv2744c	E
hspR	Rv0353	Rv2745c	Rv2745c	C.glut,E
hspR	Rv0353	pgsA3	Rv2746c	C.glut
sigK	Rv0445c	fadE5	Rv0244c	E
sigK	Rv0445c	groEL2	Rv0440	E
sigK	Rv0445c	fadD8	Rv0551c	E
sigK	Rv0445c	Rv1460	Rv1460	C.glut,E
sigK	Rv0445c	Rv1461	Rv1461	C.glut
sigK	Rv0445c	Rv1462	Rv1462	C.glut
sigK	Rv0445c	Rv1463	Rv1463	C.glut
sigK	Rv0445c	csd	Rv1464	C.glut
sigK	Rv0445c	Rv1465	Rv1465	C.glut
sigK	Rv0445c	Rv1466	Rv1466	C.glut
sigK	Rv0445c	fadD26	Rv2930	C.glut,E
sigK	Rv0445c	ppsA	Rv2931	C.glut
sigK	Rv0445c	ppsB	Rv2932	C.glut
sigK	Rv0445c	ppsC	Rv2933	C.glut
sigK	Rv0445c	ppsD	Rv2934	C.glut
sigK	Rv0445c	ppsE	Rv2935	C.glut
sigK	Rv0445c	drrA	Rv2936	C.glut
sigK	Rv0445c	drrB	Rv2937	C.glut
sigK	Rv0445c	drrC	Rv2938	C.glut
sigK	Rv0445c	papA5	Rv2939	C.glut
sigK	Rv0445c	fadE26	Rv3504	C.glut,E
sigK	Rv0445c	fadE27	Rv3505	C.glut
sigK	Rv0445c	fadE29	Rv3543c	C.glut,E
sigK	Rv0445c	fadE28	Rv3544c	C.glut
sigK	Rv0445c	cyp125	Rv3545c	C.glut
sigK	Rv0445c	echA20	Rv3550	C.glut,E
sigK	Rv0445c	Rv3551	Rv3551	C.glut
sigK	Rv0445c	Rv3552	Rv3552	C.glut
sigK	Rv0445c	whiB7	Rv3197A	E
Rv0465c	Rv0465c	pckA	Rv0211	C.glut
Rv0465c	Rv0465c	Rv0247c	Rv0247c	C.glut,E
Rv0465c	Rv0465c	Rv0248c	Rv0248c	C.glut,E
Rv0465c	Rv0465c	Rv0249c	Rv0249c	C.glut
Rv0465c	Rv0465c	fba	Rv0363c	C.glut
Rv0465c	Rv0465c	fgd1	Rv0407	C.glut
Rv0465c	Rv0465c	pta	Rv0408	C.glut,E
Rv0465c	Rv0465c	ackA	Rv0409	C.glut,E
Rv0465c	Rv0465c	Rv0464c	Rv0464c	C.glut
Rv0465c	Rv0465c	Rv0465c	Rv0465c	C.glut
Rv0465c	Rv0465c	aceA	Rv0467	C.glut,E
Rv0465c	Rv0465c	fadB2	Rv0468	E
Rv0465c	Rv0465c	serC	Rv0884c	C.glut
Rv0465c	Rv0465c	gltA2	Rv0896	C.glut
Rv0465c	Rv0465c	accD3	Rv0904c	C.glut
Rv0465c	Rv0465c	sucC	Rv0951	C.glut,E
Rv0465c	Rv0465c	sucD	Rv0952	C.glut,E
Rv0465c	Rv0465c	rpfB	Rv1009	C.glut
Rv0465c	Rv0465c	ksgA	Rv1010	C.glut
Rv0465c	Rv0465c	ispE	Rv1011	C.glut
Rv0465c	Rv0465c	pyrR	Rv1379	C.glut
Rv0465c	Rv0465c	pyrB	Rv1380	C.glut,E
Rv0465c	Rv0465c	pyrC	Rv1381	C.glut,E
Rv0465c	Rv0465c	Rv1382	Rv1382	C.glut,E
Rv0465c	Rv0465c	carA	Rv1383	C.glut,E
Rv0465c	Rv0465c	pyrF	Rv1385	C.glut,E
Rv0465c	Rv0465c	Rv1474c	Rv1474c	C.glut,E
Rv0465c	Rv0465c	acn	Rv1475c	C.glut,E
Rv0465c	Rv0465c	glcB	Rv1837c	C.glut
Rv0465c	Rv0465c	adhA	Rv1862	C.glut
Rv0465c	Rv0465c	ctaE	Rv2193	C.glut,E
Rv0465c	Rv0465c	qcrC	Rv2194	C.glut,E
Rv0465c	Rv0465c	qcrA	Rv2195	C.glut,E
Rv0465c	Rv0465c	qcrB	Rv2196	C.glut,E
Rv0465c	Rv0465c	aceE	Rv2241	C.glut
Rv0465c	Rv0465c	Rv2242	Rv2242	C.glut
Rv0465c	Rv0465c	mez	Rv2332	C.glut
Rv0465c	Rv0465c	pca	Rv2967c	C.glut,E
Rv0465c	Rv0465c	Rv2968c	Rv2968c	E
Rv0465c	Rv0465c	sdhC	Rv3316	C.glut
Rv0465c	Rv0465c	sdhD	Rv3317	C.glut
Rv0465c	Rv0465c	sdhA	Rv3318	C.glut,E
Rv0465c	Rv0465c	sdhB	Rv3319	C.glut,E
Rv0465c	Rv0465c	carB	Rv1384	C.glut,E
Rv0485	Rv0485	fadE1	Rv0131c	E
Rv0485	Rv0485	fgd2	Rv0132c	C.glut,E
Rv0485	Rv0485	Rv0485	Rv0485	E.coli
Rv0485	Rv0485	glmU	Rv1018c	E.coli
Rv0485	Rv0485	Rv1691	Rv1691	E.coli
Rv0485	Rv0485	Rv1692	Rv1692	E.coli
Rv0485	Rv0485	nagA	Rv3332	E.coli
Rv0485	Rv0485	glmS	Rv3436c	E.coli
regX3	Rv0491	Rv0072	Rv0072	E.coli
regX3	Rv0491	Rv0073	Rv0073	E.coli
regX3	Rv0491	dnaK	Rv0350	C.glut,E
regX3	Rv0491	grpE	Rv0351	C.glut
regX3	Rv0491	dnaJ	Rv0352	C.glut
regX3	Rv0491	hspR	Rv0353	C.glut
regX3	Rv0491	senX3	Rv0490	E.coli
regX3	Rv0491	regX3	Rv0491	E.coli
regX3	Rv0491	phoT	Rv0820	E.coli
regX3	Rv0491	phoY2	Rv0821c	E.coli
regX3	Rv0491	pstA1	Rv0930	E.coli
regX3	Rv0491	pstB	Rv0933	E.coli
regX3	Rv0491	phoS1	Rv0934	E.coli
regX3	Rv0491	pstC	Rv0935	E.coli
regX3	Rv0491	pstA2	Rv0936	E.coli
regX3	Rv0491	Rv0938	Rv0938	E.coli
regX3	Rv0491	Rv0939	Rv0939	E.coli
regX3	Rv0491	Rv0986	Rv0986	E.coli
regX3	Rv0491	Rv0987	Rv0987	E.coli
regX3	Rv0491	Rv0988	Rv0988	E.coli
regX3	Rv0491	oppA	Rv1280c	E.coli
regX3	Rv0491	oppD	Rv1281c	E.coli
regX3	Rv0491	Rv1678	Rv1678	E.coli
regX3	Rv0491	fadE16	Rv1679	E.coli
regX3	Rv0491	Rv1680	Rv1680	E.coli
regX3	Rv0491	Rv2366c	Rv2366c	E.coli
regX3	Rv0491	Rv2367c	Rv2367c	E.coli
regX3	Rv0491	phoH	Rv2368c	E.coli
regX3	Rv0491	devS	Rv3132c	C.glut,E
regX3	Rv0491	dosR	Rv3133c	C.glut
regX3	Rv0491	Rv3134c	Rv3134c	C.glut
regX3	Rv0491	Rv3249c	Rv3249c	C.glut,E
regX3	Rv0491	rubB	Rv3250c	C.glut
regX3	Rv0491	rubA	Rv3251c	C.glut
regX3	Rv0491	alkB	Rv3252c	C.glut
regX3	Rv0491	groEL1	Rv3417c	C.glut,E
regX3	Rv0491	groES	Rv3418c	C.glut
regX3	Rv0491	kstD	Rv3537	C.glut,E
regX3	Rv0491	ufaA2	Rv3538	C.glut
regX3	Rv0491	whiB7	Rv3197A	E
Rv0494	Rv0494	Rv0144	Rv0144	E.coli
Rv0494	Rv0494	yrbEE	Rv0167	E.coli
Rv0494	Rv0494	yrbEE	Rv0168	E.coli
Rv0494	Rv0494	mce1	Rv0169	E.coli
Rv0494	Rv0494	mceE	Rv0170	E.coli
Rv0494	Rv0494	mce1C	Rv0171	E.coli
Rv0494	Rv0494	mce1D	Rv0172	E.coli
Rv0494	Rv0494	lprK	Rv0173	E.coli
Rv0494	Rv0494	mce1F	Rv0174	E.coli
Rv0494	Rv0494	Rv0175	Rv0175	E.coli
Rv0494	Rv0494	Rv0176	Rv0176	E.coli
Rv0494	Rv0494	Rv0177	Rv0177	E.coli
Rv0494	Rv0494	Rv0178	Rv0178	E.coli
Rv0494	Rv0494	Rv0494	Rv0494	E.coli
Rv0494	Rv0494	Rv0572c	Rv0572c	E.coli
Rv0586	Rv0586	fadA	Rv0859	E.coli
Rv0586	Rv0586	fadB	Rv0860	E.coli
Rv0586	Rv0586	fadA3	Rv1074c	E.coli
sigL	Rv0735	sigL	Rv0735	E
sigL	Rv0735	Rv0736	Rv0736	E
sigL	Rv0735	Rv1139c	Rv1139c	E
sigL	Rv0735	pks10	Rv1660	E
sigL	Rv0735	merT	Rv2877c	E
sigL	Rv0735	mpt53	Rv2878c	E
phoP	Rv0757	Rv0544c	Rv0544c	C.glut,E
phoP	Rv0757	pitA	Rv0545c	C.glut,E
phoP	Rv0757	phoP	Rv0757	C.glut,E
phoP	Rv0757	phoR	Rv0758	C.glut,E
phoP	Rv0757	phoT	Rv0820	C.glut
phoP	Rv0757	phoS2	Rv0928	C.glut
phoP	Rv0757	pstC2	Rv0929	C.glut
phoP	Rv0757	pstA1	Rv0930	C.glut
phoP	Rv0757	phoH2	Rv1095	C.glut
phoP	Rv0757	ugpC	Rv2832c	C.glut
phoP	Rv0757	ugpB	Rv2833c	C.glut
phoP	Rv0757	ugpE	Rv2834c	C.glut,E
phoP	Rv0757	ugpA	Rv2835c	C.glut,E
Rv0792c	Rv0792c	mmsB	Rv0751c	C.glut,E
Rv0792c	Rv0792c	fadE9	Rv0752c	C.glut,E
Rv0792c	Rv0792c	mmsA	Rv0753c	C.glut,E
Rv0818	Rv0818	Rv1460	Rv1460	C.glut,E
Rv0818	Rv0818	Rv1461	Rv1461	C.glut
Rv0818	Rv0818	Rv1462	Rv1462	C.glut
Rv0818	Rv0818	Rv1463	Rv1463	C.glut
Rv0818	Rv0818	csd	Rv1464	C.glut
Rv0818	Rv0818	Rv1465	Rv1465	C.glut
Rv0818	Rv0818	Rv1466	Rv1466	C.glut
Rv0818	Rv0818	Rv3249c	Rv3249c	C.glut,E
Rv0818	Rv0818	rubB	Rv3250c	C.glut
Rv0818	Rv0818	rubA	Rv3251c	C.glut
Rv0818	Rv0818	alkB	Rv3252c	C.glut
Rv0818	Rv0818	fadE29	Rv3543c	C.glut,E
Rv0818	Rv0818	fadE28	Rv3544c	C.glut
Rv0818	Rv0818	cyp125	Rv3545c	C.glut
Rv0823c	Rv0823c	fadD8	Rv0551c	E
Rv0823c	Rv0823c	echA20	Rv3550	C.glut,E
Rv0823c	Rv0823c	Rv3551	Rv3551	C.glut
Rv0823c	Rv0823c	Rv3552	Rv3552	C.glut
Rv0827c	Rv0827c	Rv0827c	Rv0827c	C.glut
narL	Rv0844c	hemL	Rv0524	E.coli
narL	Rv0844c	Rv0525	Rv0525	E.coli
narL	Rv0844c	Rv0526	Rv0526	E.coli
narL	Rv0844c	ccsA	Rv0527	E.coli
narL	Rv0844c	Rv0528	Rv0528	E.coli
narL	Rv0844c	ccsB	Rv0529	E.coli
narL	Rv0844c	Rv1676	Rv1676	E.coli
narL	Rv0844c	dsbF	Rv1677	E.coli
narL	Rv0844c	Rv3547	Rv3547	E.coli
Rv0967	Rv0967	Rv0967	Rv0967	E
Rv0967	Rv0967	Rv0968	Rv0968	E
Rv0967	Rv0967	ctpV	Rv0969	E
Rv0967	Rv0967	Rv0970	Rv0970	E
mprA	Rv0981	dnaK	Rv0350	C.glut,E
mprA	Rv0981	grpE	Rv0351	C.glut
mprA	Rv0981	dnaJ	Rv0352	C.glut
mprA	Rv0981	hspR	Rv0353	C.glut
mprA	Rv0981	mprA	Rv0981	E.coli
mprA	Rv0981	mprB	Rv0982	E.coli
mprA	Rv0981	pepD	Rv0983	E.coli
mprA	Rv0981	moaB2	Rv0984	E.coli
mprA	Rv0981	sigE	Rv1221	E.coli
mprA	Rv0981	sigB	Rv2710	E.coli
mprA	Rv0981	ideR	Rv2711	E.coli
mprA	Rv0981	groEL1	Rv3417c	C.glut,E
mprA	Rv0981	groES	Rv3418c	C.glut
kdpE	Rv1027c	kdpA	Rv1029	E.coli
kdpE	Rv1027c	kdpB	Rv1030	E.coli
kdpE	Rv1027c	kdpC	Rv1031	E.coli
trcR	Rv1033c	trcR	Rv1033c	E
trcR	Rv1033c	Rv1057	Rv1057	E
sigE	Rv1221	Rv0250c	Rv0250c	E
sigE	Rv1221	hsp	Rv0251c	E
sigE	Rv1221	nirB	Rv0252	E
sigE	Rv1221	dnaK	Rv0350	C.glut,E
sigE	Rv1221	grpE	Rv0351	C.glut
sigE	Rv1221	dnaJ	Rv0352	C.glut
sigE	Rv1221	hspR	Rv0353	C.glut
sigE	Rv1221	aceA	Rv0467	E
sigE	Rv1221	fadB2	Rv0468	E
sigE	Rv1221	htpX	Rv0563	E
sigE	Rv1221	PE_PGRS	Rv0980c	E
sigE	Rv1221	mprA	Rv0981	E
sigE	Rv1221	mprB	Rv0982	E
sigE	Rv1221	pepD	Rv0983	E
sigE	Rv1221	moaB2	Rv0984	E
sigE	Rv1221	Rv1019	Rv1019	E
sigE	Rv1221	Rv1057	Rv1057	E
sigE	Rv1221	Rv1069c	Rv1069c	E
sigE	Rv1221	echA8	Rv1070c	E
sigE	Rv1221	echA9	Rv1071c	E
sigE	Rv1221	Rv1072	Rv1072	E
sigE	Rv1221	Rv1073	Rv1073	E
sigE	Rv1221	Rv1126c	Rv1126c	E
sigE	Rv1221	ppdK	Rv1127c	E
sigE	Rv1221	Rv1130	Rv1130	E
sigE	Rv1221	gltA1	Rv1131	E
sigE	Rv1221	dinG	Rv1329c	E
sigE	Rv1221	Rv1330c	Rv1330c	E
sigE	Rv1221	Rv1503c	Rv1503c	E
sigE	Rv1221	Rv1504c	Rv1504c	E
sigE	Rv1221	Rv1505c	Rv1505c	E
sigE	Rv1221	Rv1506c	Rv1506c	E
sigE	Rv1221	Rv2052c	Rv2052c	E
sigE	Rv1221	Rv2053c	Rv2053c	E
sigE	Rv1221	Rv2054	Rv2054	E
sigE	Rv1221	rpmA	Rv2441c	E
sigE	Rv1221	rplU	Rv2442c	E
sigE	Rv1221	dctA	Rv2443	E
sigE	Rv1221	sigB	Rv2710	E
sigE	Rv1221	ideR	Rv2711	E
sigE	Rv1221	Rv2743c	Rv2743c	E
sigE	Rv1221	35kd_ag	Rv2744c	E
sigE	Rv1221	Rv2745c	Rv2745c	E
sigE	Rv1221	PE	Rv3539	E
pknH	Rv1266c	embR	Rv1267c	E
embR	Rv1267c	embC	Rv3793	E
embR	Rv1267c	embA	Rv3794	E
embR	Rv1267c	embB	Rv3795	E
ogt	Rv1316c	fadE8	Rv0672	E.coli
ogt	Rv1316c	echA4	Rv0673	E.coli
ogt	Rv1316c	Rv0674	Rv0674	E.coli
ogt	Rv1316c	ogt	Rv1316c	E.coli
ogt	Rv1316c	alkA	Rv1317c	E.coli
lprD	Rv1343c	pks14	Rv1342c	E.coli
lprD	Rv1343c	lprD	Rv1343c	E.coli
Rv1359	Rv1359	Rv1460	Rv1460	C.glut,E
Rv1359	Rv1359	Rv1461	Rv1461	C.glut
Rv1359	Rv1359	Rv1462	Rv1462	C.glut
Rv1359	Rv1359	Rv1463	Rv1463	C.glut
Rv1359	Rv1359	csd	Rv1464	C.glut
Rv1359	Rv1359	Rv1465	Rv1465	C.glut
Rv1359	Rv1359	Rv1466	Rv1466	C.glut
Rv1359	Rv1359	fadD26	Rv2930	C.glut,E
Rv1359	Rv1359	ppsA	Rv2931	C.glut
Rv1359	Rv1359	ppsB	Rv2932	C.glut
Rv1359	Rv1359	ppsC	Rv2933	C.glut
Rv1359	Rv1359	ppsD	Rv2934	C.glut
Rv1359	Rv1359	ppsE	Rv2935	C.glut
Rv1359	Rv1359	drrA	Rv2936	C.glut
Rv1359	Rv1359	drrB	Rv2937	C.glut
Rv1359	Rv1359	drrC	Rv2938	C.glut
Rv1359	Rv1359	papA5	Rv2939	C.glut
Rv1359	Rv1359	Rv3249c	Rv3249c	C.glut,E
Rv1359	Rv1359	rubB	Rv3250c	C.glut
Rv1359	Rv1359	rubA	Rv3251c	C.glut
Rv1359	Rv1359	alkB	Rv3252c	C.glut
Rv1359	Rv1359	fadE26	Rv3504	C.glut,E
Rv1359	Rv1359	fadE27	Rv3505	C.glut
pyrR	Rv1379	pyrR	Rv1379	C.glut
pyrR	Rv1379	pyrB	Rv1380	C.glut,E
pyrR	Rv1379	pyrC	Rv1381	C.glut,E
pyrR	Rv1379	Rv1382	Rv1382	C.glut,E
pyrR	Rv1379	carA	Rv1383	C.glut,E
pyrR	Rv1379	pyrF	Rv1385	C.glut,E
pyrR	Rv1379	Rv2879c	Rv2879c	E
pyrR	Rv1379	Rv2880c	Rv2880c	E
pyrR	Rv1379	cdsA	Rv2881c	C.glut,E
pyrR	Rv1379	frr	Rv2882c	C.glut,E
pyrR	Rv1379	pyrH	Rv2883c	C.glut
pyrR	Rv1379	carB	Rv1384	C.glut,E
Rv1404	Rv1404	Rv1404	Rv1404	E.coli
Rv1404	Rv1404	Rv1931c	Rv1931c	E.coli
argR	Rv1657	pyrR	Rv1379	C.glut
argR	Rv1657	pyrB	Rv1380	E.coli,C.glut,E
argR	Rv1657	pyrC	Rv1381	E.coli,C.glut,E
argR	Rv1657	Rv1382	Rv1382	E.coli,C.glut,E
argR	Rv1657	carA	Rv1383	E.coli,C.glut,E
argR	Rv1657	pyrF	Rv1385	E.coli,C.glut,E
argR	Rv1657	argC	Rv1652	E.coli,C.glut,E
argR	Rv1657	argJ	Rv1653	E.coli,C.glut,E
argR	Rv1657	argB	Rv1654	E.coli,C.glut,E
argR	Rv1657	argD	Rv1655	E.coli,C.glut,E
argR	Rv1657	argF	Rv1656	E.coli,C.glut,E
argR	Rv1657	argR	Rv1657	E.coli,C.glut,E
argR	Rv1657	argG	Rv1658	C.glut
argR	Rv1657	argH	Rv1659	E.coli,C.glut
argR	Rv1657	TB18.6	Rv2140c	E.coli
argR	Rv1657	dapE2	Rv2141c	E.coli
argR	Rv1657	carB	Rv1384	E.coli,C.glut,E
Rv1719	Rv1719	Rv0552	Rv0552	C.glut
Rv1719	Rv1719	menC	Rv0553	C.glut
Rv1719	Rv1719	bpoC	Rv0554	C.glut
Rv1719	Rv1719	fadA3	Rv1074c	C.glut
Rv1719	Rv1719	Rv1075c	Rv1075c	C.glut
Rv1719	Rv1719	Rv1719	Rv1719	C.glut
Rv1719	Rv1719	citE	Rv2498c	C.glut,E
Rv1719	Rv1719	Rv2499c	Rv2499c	C.glut,E
Rv1719	Rv1719	fadE19	Rv2500c	C.glut,E
Rv1719	Rv1719	accA1	Rv2501c	C.glut,E
Rv1719	Rv1719	accD1	Rv2502c	C.glut,E
Rv1719	Rv1719	scoB	Rv2503c	C.glut,E
Rv1719	Rv1719	scoA	Rv2504c	C.glut,E
Rv1719	Rv1719	fadD35	Rv2505c	C.glut
cyp143	Rv1785c	nirB	Rv0252	E.coli
cyp143	Rv1785c	nirD	Rv0253	E.coli
cyp143	Rv1785c	aceA	Rv0467	E.coli
cyp143	Rv1785c	fadB2	Rv0468	E.coli
cyp143	Rv1785c	Rv1126c	Rv1126c	E.coli
cyp143	Rv1785c	ppdK	Rv1127c	E.coli
cyp143	Rv1785c	gap	Rv1436	E.coli
cyp143	Rv1785c	pgk	Rv1437	E.coli
cyp143	Rv1785c	tpi	Rv1438	E.coli
cyp143	Rv1785c	pykA	Rv1617	E.coli
cyp143	Rv1785c	cysG2	Rv2847c	E.coli
cyp143	Rv1785c	leuB	Rv2995c	E.coli
furA	Rv1909c	Rv1907c	Rv1907c	E
furA	Rv1909c	katG	Rv1908c	E
furA	Rv1909c	furA	Rv1909c	E
furA	Rv1909c	Rv1910c	Rv1910c	E
furA	Rv1909c	lppC	Rv1911c	E
furA	Rv1909c	fadB5	Rv1912c	E
Rv1931c	Rv1931c	end	Rv0670	E.coli
Rv1931c	Rv1931c	Rv1097c	Rv1097c	E.coli
Rv1931c	Rv1931c	fum	Rv1098c	E.coli
Rv1931c	Rv1931c	Rv1099c	Rv1099c	E.coli
Rv1931c	Rv1931c	Rv1404	Rv1404	E.coli
Rv1931c	Rv1931c	devB	Rv1445c	E.coli
Rv1931c	Rv1931c	opcA	Rv1446c	E.coli
Rv1931c	Rv1931c	zwf2	Rv1447c	E.coli
Rv1931c	Rv1931c	Rv1460	Rv1460	C.glut,E
Rv1931c	Rv1931c	Rv1461	Rv1461	C.glut
Rv1931c	Rv1931c	Rv1462	Rv1462	C.glut
Rv1931c	Rv1931c	Rv1463	Rv1463	C.glut
Rv1931c	Rv1931c	csd	Rv1464	C.glut
Rv1931c	Rv1931c	Rv1465	Rv1465	C.glut
Rv1931c	Rv1931c	Rv1466	Rv1466	C.glut
Rv1931c	Rv1931c	Rv1931c	Rv1931c	E.coli
Rv1931c	Rv1931c	echA20	Rv3550	C.glut,E
Rv1931c	Rv1931c	Rv3551	Rv3551	C.glut
Rv1931c	Rv1931c	Rv3552	Rv3552	C.glut
Rv1931c	Rv1931c	sodA	Rv3846	E.coli
Rv1956	Rv1956	Rv1955	Rv1955	E.coli
Rv1956	Rv1956	Rv1956	Rv1956	E.coli
Rv1956	Rv1956	Rv1957	Rv1957	E.coli
Rv1956	Rv1956	fadD26	Rv2930	C.glut,E
Rv1956	Rv1956	ppsA	Rv2931	C.glut
Rv1956	Rv1956	ppsB	Rv2932	C.glut
Rv1956	Rv1956	ppsC	Rv2933	C.glut
Rv1956	Rv1956	ppsD	Rv2934	C.glut
Rv1956	Rv1956	ppsE	Rv2935	C.glut
Rv1956	Rv1956	drrA	Rv2936	C.glut
Rv1956	Rv1956	drrB	Rv2937	C.glut
Rv1956	Rv1956	drrC	Rv2938	C.glut
Rv1956	Rv1956	papA5	Rv2939	C.glut
Rv1956	Rv1956	Rv3249c	Rv3249c	C.glut,E
Rv1956	Rv1956	rubB	Rv3250c	C.glut
Rv1956	Rv1956	rubA	Rv3251c	C.glut
Rv1956	Rv1956	alkB	Rv3252c	C.glut
Rv1956	Rv1956	kstD	Rv3537	C.glut,E
Rv1956	Rv1956	ufaA2	Rv3538	C.glut
Rv1956	Rv1956	fadE29	Rv3543c	C.glut,E
Rv1956	Rv1956	fadE28	Rv3544c	C.glut
Rv1956	Rv1956	cyp125	Rv3545c	C.glut
Rv1956	Rv1956	echA20	Rv3550	C.glut,E
Rv1956	Rv1956	Rv3551	Rv3551	C.glut
Rv1956	Rv1956	Rv3552	Rv3552	C.glut
Rv1956	Rv1956	whiB7	Rv3197A	E
Rv1985c	Rv1985c	dnaA	Rv0001	E.coli
Rv1985c	Rv1985c	dnaN	Rv0002	E.coli
Rv1985c	Rv1985c	recF	Rv0003	E.coli
Rv1985c	Rv1985c	Rv0488	Rv0488	C.glut
Rv1990c	Rv1990c	groEL2	Rv0440	E
cmtR	Rv1994c	ctpG	Rv1992c	E
cmtR	Rv1994c	Rv1993c	Rv1993c	E
cmtR	Rv1994c	cmtR	Rv1994c	E,C.glut,E
Rv2017	Rv2017	aceA	Rv0467	C.glut,E
Rv2017	Rv2017	fadB2	Rv0468	C.glut
Rv2017	Rv2017	devS	Rv3132c	C.glut,E
Rv2017	Rv2017	dosR	Rv3133c	C.glut
Rv2017	Rv2017	Rv3134c	Rv3134c	C.glut
Rv2017	Rv2017	fadE29	Rv3543c	C.glut,E
Rv2017	Rv2017	fadE28	Rv3544c	C.glut
Rv2017	Rv2017	cyp125	Rv3545c	C.glut
Rv2021c	Rv2021c	groEL2	Rv0440	E
Rv2021c	Rv2021c	fadD8	Rv0551c	E
Rv2021c	Rv2021c	fadD9	Rv2590	E
Rv2021c	Rv2021c	groEL1	Rv3417c	C.glut,E
Rv2021c	Rv2021c	groES	Rv3418c	C.glut
Rv2021c	Rv2021c	kstD	Rv3537	C.glut,E
Rv2021c	Rv2021c	ufaA2	Rv3538	C.glut
Rv2021c	Rv2021c	esxB	Rv3874	C.glut,E
Rv2021c	Rv2021c	esat6	Rv3875	C.glut,E
Rv2034	Rv2034	fadE5	Rv0244c	E
Rv2034	Rv2034	dnaK	Rv0350	C.glut,E
Rv2034	Rv2034	grpE	Rv0351	C.glut
Rv2034	Rv2034	dnaJ	Rv0352	C.glut
Rv2034	Rv2034	hspR	Rv0353	C.glut
Rv2034	Rv2034	groEL2	Rv0440	E
Rv2034	Rv2034	desA2	Rv1094	E
Rv2034	Rv2034	Rv1907c	Rv1907c	C.glut,E
Rv2034	Rv2034	katG	Rv1908c	C.glut
Rv2034	Rv2034	furA	Rv1909c	C.glut
Rv2034	Rv2034	Rv1910c	Rv1910c	C.glut
Rv2034	Rv2034	lppC	Rv1911c	C.glut
Rv2034	Rv2034	fadB5	Rv1912c	C.glut
Rv2034	Rv2034	Rv2028c	Rv2028c	C.glut
Rv2034	Rv2034	pfkB	Rv2029c	C.glut
Rv2034	Rv2034	Rv2030c	Rv2030c	C.glut
Rv2034	Rv2034	hspX	Rv2031c	C.glut,E
Rv2034	Rv2034	fadE26	Rv3504	C.glut,E
Rv2034	Rv2034	fadE27	Rv3505	C.glut
Rv2034	Rv2034	fadE29	Rv3543c	C.glut,E
Rv2034	Rv2034	fadE28	Rv3544c	C.glut
Rv2034	Rv2034	cyp125	Rv3545c	C.glut
Rv2034	Rv2034	whiB7	Rv3197A	E
sigC	Rv2069	Rv0108c	Rv0108c	E
sigC	Rv2069	Rv0144	Rv0144	E
sigC	Rv2069	fadE4	Rv0231	E
sigC	Rv2069	Rv0282	Rv0282	E
sigC	Rv2069	Rv0283	Rv0283	E
sigC	Rv2069	Rv0284	Rv0284	E
sigC	Rv2069	PE	Rv0285	E
sigC	Rv2069	PPE	Rv0286	E
sigC	Rv2069	esxG	Rv0287	E
sigC	Rv2069	esxH	Rv0288	E
sigC	Rv2069	Rv0289	Rv0289	E
sigC	Rv2069	Rv0290	Rv0290	E
sigC	Rv2069	mycP3	Rv0291	E
sigC	Rv2069	Rv0292	Rv0292	E
sigC	Rv2069	mmaA4	Rv0642c	E
sigC	Rv2069	mmaA3	Rv0643c	E
sigC	Rv2069	mmaA2	Rv0644c	E
sigC	Rv2069	sucC	Rv0951	E
sigC	Rv2069	sucD	Rv0952	E
sigC	Rv2069	Rv1593c	Rv1593c	E
sigC	Rv2069	gabD1	Rv1731	E
sigC	Rv2069	Rv2028c	Rv2028c	E
sigC	Rv2069	pfkB	Rv2029c	E
sigC	Rv2069	Rv2030c	Rv2030c	E
sigC	Rv2069	hspX	Rv2031c	E
sigC	Rv2069	Rv2700	Rv2700	E
sigC	Rv2069	Rv2908c	Rv2908c	E
sigC	Rv2069	rpsP	Rv2909c	E
sigC	Rv2069	Rv3058c	Rv3058c	E
sigC	Rv2069	Rv3064c	Rv3064c	E
sigC	Rv2069	pgmA	Rv3068c	E
sigC	Rv2069	Rv3267	Rv3267	E
sigC	Rv2069	deoA	Rv3314c	E
sigC	Rv2069	truA	Rv3455c	E
sigC	Rv2069	rplQ	Rv3456c	E
sigC	Rv2069	rpoA	Rv3457c	E
sigC	Rv2069	rpsD	Rv3458c	E
sigC	Rv2069	rpsK	Rv3459c	E
sigC	Rv2069	rpsM	Rv3460c	E
sigC	Rv2069	rpmJ	Rv3461c	E
sigC	Rv2069	infA	Rv3462c	E
sigC	Rv2069	Rv3483c	Rv3483c	E
sigC	Rv2069	lpqE	Rv3584	E
sigC	Rv2069	Rv3649	Rv3649	E
Rv2175c	Rv2175c	umaA1	Rv0469	E
Rv2175c	Rv2175c	echA20	Rv3550	C.glut,E
Rv2175c	Rv2175c	Rv3551	Rv3551	C.glut
Rv2175c	Rv2175c	Rv3552	Rv3552	C.glut
Rv2358	Rv2358	Rv2358	Rv2358	E
Rv2358	Rv2358	furB	Rv2359	E
furB	Rv2359	rpmB	Rv0105c	E
furB	Rv2359	Rv0106	Rv0106	E
furB	Rv2359	Rv0232	Rv0232	E
furB	Rv2359	nrdB	Rv0233	E
furB	Rv2359	PPE	Rv0280	E
furB	Rv2359	Rv0281	Rv0281	E
furB	Rv2359	Rv0282	Rv0282	E
furB	Rv2359	Rv0283	Rv0283	E
furB	Rv2359	Rv0284	Rv0284	E
furB	Rv2359	PE	Rv0285	E
furB	Rv2359	PPE	Rv0286	E
furB	Rv2359	esxG	Rv0287	E
furB	Rv2359	esxH	Rv0288	E
furB	Rv2359	Rv0289	Rv0289	E
furB	Rv2359	Rv0290	Rv0290	E
furB	Rv2359	mycP3	Rv0291	E
furB	Rv2359	Rv0292	Rv0292	E
furB	Rv2359	PE	Rv1195	E
furB	Rv2359	PPE	Rv1196	E
furB	Rv2359	esxK	Rv1197	E
furB	Rv2359	esxL	Rv1198	E
furB	Rv2359	Rv1847	Rv1847	E.coli
furB	Rv2359	modA	Rv1857	E
furB	Rv2359	Rv1870c	Rv1870c	E
furB	Rv2359	Rv1871c	Rv1871c	E
furB	Rv2359	lldD2	Rv1872c	E
furB	Rv2359	Rv1928c	Rv1928c	E.coli
furB	Rv2359	Rv1929c	Rv1929c	E.coli
furB	Rv2359	Rv1945	Rv1945	E.coli
furB	Rv2359	rpsR2	Rv2055c	E
furB	Rv2359	rpsN2	Rv2056c	E
furB	Rv2359	rpmG	Rv2057c	E
furB	Rv2359	rpmB2	Rv2058c	E
furB	Rv2359	Rv2059	Rv2059	E
furB	Rv2359	Rv2060	Rv2060	E
furB	Rv2359	Rv2358	Rv2358	E.coli
furB	Rv2359	furB	Rv2359	E.coli
furB	Rv2359	mbtA	Rv2384	E.coli
furB	Rv2359	truB	Rv2793c	E.coli
furB	Rv2359	Rv2794c	Rv2794c	E.coli
furB	Rv2359	Rv2795c	Rv2795c	E.coli
furB	Rv2359	Rv2990c	Rv2990c	E
furB	Rv2359	esxQ	Rv3017c	E
furB	Rv2359	esxR	Rv3019c	E
furB	Rv2359	PE	Rv3020c	E
furB	Rv2359	PPE	Rv3021c	E
furB	Rv2359	PPE	Rv3022c	E
furB	Rv2359	entC	Rv3215	E.coli
furB	Rv2359	desA3	Rv3229c	E
furB	Rv2359	Rv3230c	Rv3230c	E
furB	Rv2359	Rv3612c	Rv3612c	E
furB	Rv2359	Rv3613c	Rv3613c	E
furB	Rv2359	Rv3614c	Rv3614c	E
furB	Rv2359	Rv3615c	Rv3615c	E
furB	Rv2359	Rv3616c	Rv3616c	E
furB	Rv2359	sodA	Rv3846	E.coli
hrcA	Rv2374c	Rv0439c	Rv0439c	E
hrcA	Rv2374c	groEL2	Rv0440	E,C.glut
hrcA	Rv2374c	grcC2	Rv0989c	E
hrcA	Rv2374c	Rv0990c	Rv0990c	E
hrcA	Rv2374c	Rv0991c	Rv0991c	E
hrcA	Rv2374c	Rv0992c	Rv0992c	E
hrcA	Rv2374c	groEL1	Rv3417c	E,C.glut,E
hrcA	Rv2374c	groES	Rv3418c	E,C.glut,E
relA	Rv2583c	sigE	Rv1221	C.glut
relA	Rv2583c	sigB	Rv2710	C.glut,E
relA	Rv2583c	ideR	Rv2711	E
relA	Rv2583c	lexA	Rv2720	C.glut
relA	Rv2583c	sigM	Rv3911	C.glut
relA	Rv2583c	Rv322E	Rv322E	C.glut
Rv2669	Rv2669	devS	Rv3132c	C.glut,E
Rv2669	Rv2669	dosR	Rv3133c	C.glut
Rv2669	Rv2669	Rv3134c	Rv3134c	C.glut
sigB	Rv2710	fba	Rv0363c	C.glut
sigB	Rv2710	aceA	Rv0467	C.glut,E
sigB	Rv2710	fadB2	Rv0468	C.glut,E
sigB	Rv2710	lpqU	Rv1022	C.glut
sigB	Rv2710	eno	Rv1023	C.glut,E
sigB	Rv2710	Rv1024	Rv1024	C.glut,E
sigB	Rv2710	Rv1025	Rv1025	C.glut,E
sigB	Rv2710	Rv1026	Rv1026	C.glut
sigB	Rv2710	Rv1097c	Rv1097c	C.glut,E
sigB	Rv2710	fum	Rv1098c	C.glut,E
sigB	Rv2710	Rv1099c	Rv1099c	C.glut,E
sigB	Rv2710	gap	Rv1436	C.glut,E
sigB	Rv2710	pgk	Rv1437	C.glut,E
sigB	Rv2710	tpi	Rv1438	C.glut,E
sigB	Rv2710	ilvE	Rv2210c	C.glut
sigB	Rv2710	gcvT	Rv2211c	C.glut
sigB	Rv2710	fadD9	Rv2590	E
sigB	Rv2710	pfkA	Rv3010c	C.glut
sigB	Rv2710	devS	Rv3132c	C.glut,E
sigB	Rv2710	dosR	Rv3133c	C.glut,E
sigB	Rv2710	Rv3134c	Rv3134c	C.glut,E
sigB	Rv2710	esxB	Rv3874	C.glut,E
sigB	Rv2710	esat6	Rv3875	C.glut,E
ideR	Rv2711	dnaN	Rv0002	E
ideR	Rv2711	recF	Rv0003	E
ideR	Rv2711	rpmB	Rv0105c	E
ideR	Rv2711	Rv0106	Rv0106	E
ideR	Rv2711	gca	Rv0112	E
ideR	Rv2711	gmhA	Rv0113	E
ideR	Rv2711	gmhB	Rv0114	E
ideR	Rv2711	hddA	Rv0115	E
ideR	Rv2711	Rv0247c	Rv0247c	C.glut,E
ideR	Rv2711	Rv0248c	Rv0248c	C.glut,E
ideR	Rv2711	Rv0249c	Rv0249c	C.glut
ideR	Rv2711	Rv0282	Rv0282	E
ideR	Rv2711	Rv0283	Rv0283	E
ideR	Rv2711	Rv0284	Rv0284	E
ideR	Rv2711	PE	Rv0285	E
ideR	Rv2711	PPE	Rv0286	E
ideR	Rv2711	esxG	Rv0287	E
ideR	Rv2711	esxH	Rv0288	E
ideR	Rv2711	Rv0289	Rv0289	E
ideR	Rv2711	Rv0290	Rv0290	E
ideR	Rv2711	mycP3	Rv0291	E
ideR	Rv2711	Rv0292	Rv0292	E
ideR	Rv2711	Rv0338c	Rv0338c	E
ideR	Rv2711	mmpL4	Rv0450c	E
ideR	Rv2711	mmpS4	Rv0451c	E
ideR	Rv2711	Rv0452	Rv0452	E
ideR	Rv2711	Rv0481c	Rv0481c	E
ideR	Rv2711	murB	Rv0482	E
ideR	Rv2711	hemL	Rv0524	E
ideR	Rv2711	Rv0525	Rv0525	E
ideR	Rv2711	Rv0526	Rv0526	E
ideR	Rv2711	ccsA	Rv0527	E
ideR	Rv2711	Rv0528	Rv0528	E
ideR	Rv2711	ccsB	Rv0529	E
ideR	Rv2711	Rv0669c	Rv0669c	E
ideR	Rv2711	end	Rv0670	E
ideR	Rv2711	Rv0827c	Rv0827c	C.glut
ideR	Rv2711	narL	Rv0844c	C.glut
ideR	Rv2711	Rv1106c	Rv1106c	E
ideR	Rv2711	canA	Rv1284	E
ideR	Rv2711	cysD	Rv1285	C.glut,E
ideR	Rv2711	cysN	Rv1286	C.glut,E
ideR	Rv2711	pks14	Rv1342c	E
ideR	Rv2711	lprD	Rv1343c	E
ideR	Rv2711	Rv1344	Rv1344	E
ideR	Rv2711	fadD33	Rv1345	E
ideR	Rv2711	fadE14	Rv1346	E
ideR	Rv2711	Rv1347c	Rv1347c	E
ideR	Rv2711	Rv1348	Rv1348	E
ideR	Rv2711	Rv1349	Rv1349	E
ideR	Rv2711	Rv1519	Rv1519	E
ideR	Rv2711	Rv1520	Rv1520	E
ideR	Rv2711	guaB1	Rv1843c	E
ideR	Rv2711	gnd	Rv1844c	E
ideR	Rv2711	Rv1845c	Rv1845c	E
ideR	Rv2711	Rv1846c	Rv1846c	E
ideR	Rv2711	Rv1847	Rv1847	E
ideR	Rv2711	bfrA	Rv1876	E
ideR	Rv2711	fadE17	Rv1934c	E
ideR	Rv2711	echA13	Rv1935c	E
ideR	Rv2711	Rv1936	Rv1936	E
ideR	Rv2711	Rv1937	Rv1937	E
ideR	Rv2711	Rv2033c	Rv2033c	E
ideR	Rv2711	Rv2034	Rv2034	E
ideR	Rv2711	Rv2035	Rv2035	E
ideR	Rv2711	Rv2036	Rv2036	E
ideR	Rv2711	Rv2120c	Rv2120c	E
ideR	Rv2711	hisG	Rv2121c	E
ideR	Rv2711	hisI	Rv2122c	E
ideR	Rv2711	PPE	Rv2123	E
ideR	Rv2711	Rv2336	Rv2336	E
ideR	Rv2711	mbtH	Rv2377c	E
ideR	Rv2711	mbtG	Rv2378c	E
ideR	Rv2711	mbtF	Rv2379c	E
ideR	Rv2711	mbtE	Rv2380c	E
ideR	Rv2711	mbtD	Rv2381c	E
ideR	Rv2711	mbtC	Rv2382c	E
ideR	Rv2711	mbtB	Rv2383c	E
ideR	Rv2711	mbtA	Rv2384	E
ideR	Rv2711	trpE2	Rv2386c	E
ideR	Rv2711	nirA	Rv2391	C.glut,E
ideR	Rv2711	cysH	Rv2392	C.glut,E
ideR	Rv2711	che1	Rv2393	C.glut,E
ideR	Rv2711	ggtB	Rv2394	E
ideR	Rv2711	lppS	Rv2518c	E
ideR	Rv2711	PE	Rv2769c	E
ideR	Rv2711	Rv2862c	Rv2862c	E
ideR	Rv2711	Rv2864c	Rv2864c	E
ideR	Rv2711	Rv2865	Rv2865	E
ideR	Rv2711	Rv2866	Rv2866	E
ideR	Rv2711	viuB	Rv2895c	C.glut
ideR	Rv2711	fecB	Rv3044	C.glut
ideR	Rv2711	sdhC	Rv3316	C.glut
ideR	Rv2711	sdhD	Rv3317	C.glut
ideR	Rv2711	sdhA	Rv3318	C.glut,E
ideR	Rv2711	sdhB	Rv3319	C.glut,E
ideR	Rv2711	Rv3402c	Rv3402c	E
ideR	Rv2711	Rv3403c	Rv3403c	E
ideR	Rv2711	Rv3424c	Rv3424c	E
ideR	Rv2711	PPE	Rv3425	E
ideR	Rv2711	PPE	Rv3429	E
ideR	Rv2711	Rv3489	Rv3489	E
ideR	Rv2711	otsA	Rv3490	E
ideR	Rv2711	pheA	Rv3838c	E
ideR	Rv2711	Rv3839	Rv3839	E
ideR	Rv2711	Rv3840	Rv3840	E
ideR	Rv2711	bfrB	Rv3841	E,C.glut
ideR	Rv2711	whiB7	Rv3197A	E
lexA	Rv2720	rpsF	Rv0053	E.coli
lexA	Rv2720	ssb	Rv0054	E.coli
lexA	Rv2720	rpsR	Rv0055	E.coli
lexA	Rv2720	rplI	Rv0056	E.coli
lexA	Rv2720	Rv0057	Rv0057	E.coli
lexA	Rv2720	dnaB	Rv0058	E.coli
lexA	Rv2720	Rv0059	Rv0059	E.coli
lexA	Rv2720	Rv0060	Rv0060	E.coli
lexA	Rv2720	Rv0071	Rv0071	E
lexA	Rv2720	Rv0336	Rv0336	E
lexA	Rv2720	Rv0515	Rv0515	E
lexA	Rv2720	uvrD	Rv0949	E.coli
lexA	Rv2720	Rv1000c	Rv1000c	E
lexA	Rv2720	Rv1234	Rv1234	E
lexA	Rv2720	lpqY	Rv1235	C.glut,E
lexA	Rv2720	sugA	Rv1236	C.glut,E
lexA	Rv2720	sugB	Rv1237	C.glut,E
lexA	Rv2720	sugC	Rv1238	C.glut,E
lexA	Rv2720	pyrR	Rv1379	E
lexA	Rv2720	uvrC	Rv1420	E.coli
lexA	Rv2720	uvrB	Rv1633	E.coli
lexA	Rv2720	Rv1634	Rv1634	E.coli
lexA	Rv2720	uvrA	Rv1638	E.coli,C.glut
lexA	Rv2720	Rv1691	Rv1691	C.glut,E
lexA	Rv2720	Rv1692	Rv1692	C.glut,E
lexA	Rv2720	Rv1693	Rv1693	C.glut
lexA	Rv2720	tlyA	Rv1694	E.coli,C.glut,E
lexA	Rv2720	ppnK	Rv1695	E.coli,C.glut,E
lexA	Rv2720	recN	Rv1696	E.coli,C.glut,E
lexA	Rv2720	Rv1697	Rv1697	E.coli,C.glut,E
lexA	Rv2720	Rv1698	Rv1698	E.coli,C.glut,E
lexA	Rv2720	Rv1702c	Rv1702c	E
lexA	Rv2720	Rv2100	Rv2100	E
lexA	Rv2720	dnaG	Rv2343c	E.coli
lexA	Rv2720	dgt	Rv2344c	E.coli
lexA	Rv2720	linB	Rv2579	E
lexA	Rv2720	ruvB	Rv2592c	C.glut
lexA	Rv2720	ruvA	Rv2593c	E,C.glut,E
lexA	Rv2720	ruvC	Rv2594c	E,C.glut,E
lexA	Rv2720	sigA	Rv2703	E.coli
lexA	Rv2720	Rv2719c	Rv2719c	E
lexA	Rv2720	lexA	Rv2720	E.coli,C.glut
lexA	Rv2720	recX	Rv2736c	C.glut
lexA	Rv2720	recA	Rv2737c	E.coli,C.glut
lexA	Rv2720	ftsK	Rv2748c	C.glut
lexA	Rv2720	Rv3074	Rv3074	E
lexA	Rv2720	dnaE2	Rv3370c	E,C.glut
lexA	Rv2720	Rv3394c	Rv3394c	C.glut
lexA	Rv2720	Rv3395c	Rv3395c	E,C.glut
lexA	Rv2720	lpqE	Rv3584	C.glut
lexA	Rv2720	radA	Rv3585	C.glut,E
lexA	Rv2720	Rv3586	Rv3586	C.glut,E
lexA	Rv2720	Rv3776	Rv3776	E
Rv2745c	Rv2745c	purC	Rv0780	C.glut,E
Rv2745c	Rv2745c	ptrBb	Rv0781	C.glut,E
Rv2745c	Rv2745c	ptrBa	Rv0782	C.glut,E
Rv2745c	Rv2745c	clpP2	Rv2460c	C.glut,E
Rv2745c	Rv2745c	clpP	Rv2461c	C.glut,E
Rv2745c	Rv2745c	tig	Rv2462c	C.glut
Rv2745c	Rv2745c	hflX	Rv2725c	C.glut
Rv2745c	Rv2745c	dapF	Rv2726c	C.glut
Rv2745c	Rv2745c	miaA	Rv2727c	C.glut,E
Rv2745c	Rv2745c	Rv2728c	Rv2728c	C.glut,E
Rv2745c	Rv2745c	fadD26	Rv2930	C.glut,E
Rv2745c	Rv2745c	ppsA	Rv2931	C.glut
Rv2745c	Rv2745c	ppsB	Rv2932	C.glut
Rv2745c	Rv2745c	ppsC	Rv2933	C.glut
Rv2745c	Rv2745c	ppsD	Rv2934	C.glut
Rv2745c	Rv2745c	ppsE	Rv2935	C.glut
Rv2745c	Rv2745c	drrA	Rv2936	C.glut
Rv2745c	Rv2745c	drrB	Rv2937	C.glut
Rv2745c	Rv2745c	drrC	Rv2938	C.glut
Rv2745c	Rv2745c	papA5	Rv2939	C.glut
Rv2745c	Rv2745c	groEL1	Rv3417c	C.glut,E
Rv2745c	Rv2745c	groES	Rv3418c	C.glut
Rv2745c	Rv2745c	clpC	Rv3596c	C.glut
Rv2745c	Rv2745c	recR	Rv3715c	C.glut,E
Rv2745c	Rv2745c	Rv3716c	Rv3716c	C.glut,E
pknK	Rv3080c	Rv1234	Rv1234	E.coli
pknK	Rv3080c	lpqY	Rv1235	E.coli
pknK	Rv3080c	sugA	Rv1236	E.coli
pknK	Rv3080c	sugB	Rv1237	E.coli
pknK	Rv3080c	sugC	Rv1238	E.coli
pknK	Rv3080c	glgP	Rv1328	E.coli
pknK	Rv3080c	malQ	Rv1781c	E.coli
pknK	Rv3080c	Rv2117	Rv2117	E.coli
dosR	Rv3133c	Rv0072	Rv0072	E
dosR	Rv3133c	Rv0073	Rv0073	C.glut,E
dosR	Rv3133c	Rv0079	Rv0079	E.coli,C.glut,E
dosR	Rv3133c	Rv0080	Rv0080	E.coli,C.glut,E
dosR	Rv3133c	Rv0081	Rv0081	E.coli,C.glut,E
dosR	Rv3133c	Rv0082	Rv0082	E.coli,C.glut,E
dosR	Rv3133c	Rv0083	Rv0083	E.coli,C.glut,E
dosR	Rv3133c	fadE4	Rv0231	C.glut
dosR	Rv3133c	PPE	Rv0256c	C.glut
dosR	Rv3133c	dnaK	Rv0350	C.glut,E
dosR	Rv3133c	grpE	Rv0351	C.glut
dosR	Rv3133c	dnaJ	Rv0352	C.glut
dosR	Rv3133c	hspR	Rv0353	C.glut
dosR	Rv3133c	aceA	Rv0467	C.glut,E
dosR	Rv3133c	fadB2	Rv0468	C.glut,E
dosR	Rv3133c	Rv0569	Rv0569	C.glut
dosR	Rv3133c	nrdZ	Rv0570	C.glut
dosR	Rv3133c	Rv0571c	Rv0571c	E.coli,C.glut
dosR	Rv3133c	Rv0572c	Rv0572c	C.glut
dosR	Rv3133c	Rv0573c	Rv0573c	E.coli,E
dosR	Rv3133c	Rv0574c	Rv0574c	E.coli,C.glut,E
dosR	Rv3133c	recB	Rv0630c	E
dosR	Rv3133c	recC	Rv0631c	C.glut,E
dosR	Rv3133c	Rv0634c	Rv0634c	C.glut
dosR	Rv3133c	Rv0795	Rv0795	E
dosR	Rv3133c	Rv0796	Rv0796	C.glut,E
dosR	Rv3133c	Rv0804	Rv0804	C.glut
dosR	Rv3133c	Rv0830	Rv0830	C.glut
dosR	Rv3133c	rpfA	Rv0867c	C.glut
dosR	Rv3133c	accA2	Rv0973c	E
dosR	Rv3133c	accD2	Rv0974c	E
dosR	Rv3133c	fadE13	Rv0975c	E
dosR	Rv3133c	Rv0976c	Rv0976c	C.glut,E
dosR	Rv3133c	fdxC	Rv1177	C.glut,E
dosR	Rv3133c	Rv1178	Rv1178	E
dosR	Rv3133c	priA	Rv1402	C.glut
dosR	Rv3133c	glbN	Rv1542c	C.glut
dosR	Rv3133c	Rv1693	Rv1693	C.glut
dosR	Rv3133c	PPE	Rv1706c	C.glut
dosR	Rv3133c	Rv1733c	Rv1733c	E.coli,C.glut
dosR	Rv3133c	Rv1734c	Rv1734c	E.coli,C.glut
dosR	Rv3133c	narX	Rv1736c	E.coli,C.glut,E
dosR	Rv3133c	narK2	Rv1737c	E.coli,C.glut,E
dosR	Rv3133c	Rv1738	Rv1738	E.coli,C.glut
dosR	Rv3133c	Rv1812c	Rv1812c	C.glut
dosR	Rv3133c	Rv1813c	Rv1813c	E.coli,C.glut
dosR	Rv3133c	Rv1955	Rv1955	C.glut,E
dosR	Rv3133c	Rv1956	Rv1956	E
dosR	Rv3133c	Rv1957	Rv1957	E
dosR	Rv3133c	Rv1996	Rv1996	E.coli,C.glut
dosR	Rv3133c	ctpF	Rv1997	C.glut
dosR	Rv3133c	Rv2003c	Rv2003c	C.glut,E
dosR	Rv3133c	Rv2004c	Rv2004c	C.glut,E
dosR	Rv3133c	Rv2005c	Rv2005c	E.coli,C.glut
dosR	Rv3133c	otsB	Rv2006	E
dosR	Rv3133c	fdxA	Rv2007c	E.coli,C.glut
dosR	Rv3133c	Rv2020c	Rv2020c	E
dosR	Rv3133c	Rv2021c	Rv2021c	C.glut,E
dosR	Rv3133c	Rv2022c	Rv2022c	E
dosR	Rv3133c	Rv2023c	Rv2023c	E
dosR	Rv3133c	Rv2028c	Rv2028c	E.coli,C.glut,E
dosR	Rv3133c	pfkB	Rv2029c	E.coli,C.glut,E
dosR	Rv3133c	Rv2030c	Rv2030c	E.coli,C.glut,E
dosR	Rv3133c	hspX	Rv2031c	E.coli,C.glut,E
dosR	Rv3133c	acg	Rv2032	E.coli,C.glut
dosR	Rv3133c	Rv2033c	Rv2033c	C.glut
dosR	Rv3133c	Rv2052c	Rv2052c	E
dosR	Rv3133c	Rv2053c	Rv2053c	C.glut,E
dosR	Rv3133c	Rv2103c	Rv2103c	E
dosR	Rv3133c	Rv2104c	Rv2104c	C.glut,E
dosR	Rv3133c	ansP	Rv2127	E
dosR	Rv3133c	Rv2128	Rv2128	C.glut,E
dosR	Rv3133c	Rv2254c	Rv2254c	E
dosR	Rv3133c	Rv2255c	Rv2255c	C.glut,E
dosR	Rv3133c	Rv2304c	Rv2304c	C.glut
dosR	Rv3133c	PE	Rv2408	C.glut
dosR	Rv3133c	PE_PGRS	Rv2487c	C.glut
dosR	Rv3133c	fadD9	Rv2590	E
dosR	Rv3133c	TB31.7	Rv2623	C.glut
dosR	Rv3133c	Rv2624c	Rv2624c	C.glut
dosR	Rv3133c	Rv2625c	Rv2625c	C.glut
dosR	Rv3133c	Rv2626c	Rv2626c	E.coli,C.glut
dosR	Rv3133c	Rv2627c	Rv2627c	E.coli,C.glut
dosR	Rv3133c	Rv2628	Rv2628	E.coli,C.glut
dosR	Rv3133c	Rv2629	Rv2629	C.glut,E
dosR	Rv3133c	Rv2630	Rv2630	C.glut,E
dosR	Rv3133c	Rv2631	Rv2631	C.glut
dosR	Rv3133c	Rv2632c	Rv2632c	C.glut,E
dosR	Rv3133c	Rv2633c	Rv2633c	E
dosR	Rv3133c	Rv2662	Rv2662	C.glut
dosR	Rv3133c	Rv2663	Rv2663	C.glut,E
dosR	Rv3133c	Rv2664	Rv2664	E
dosR	Rv3133c	Rv2829c	Rv2829c	E
dosR	Rv3133c	Rv2830c	Rv2830c	C.glut,E
dosR	Rv3133c	Rv2884	Rv2884	C.glut
dosR	Rv3133c	Rv3126c	Rv3126c	C.glut
dosR	Rv3133c	Rv3127	Rv3127	E.coli,C.glut
dosR	Rv3133c	Rv3129	Rv3129	C.glut
dosR	Rv3133c	Rv3130c	Rv3130c	E.coli,C.glut
dosR	Rv3133c	Rv3131	Rv3131	E.coli,C.glut
dosR	Rv3133c	devS	Rv3132c	E.coli,C.glut,E
dosR	Rv3133c	dosR	Rv3133c	E.coli,C.glut,E
dosR	Rv3133c	Rv3134c	Rv3134c	E.coli,C.glut,E
dosR	Rv3133c	Rv3143	Rv3143	C.glut
dosR	Rv3133c	TB7.3	Rv3221c	C.glut,E
dosR	Rv3133c	Rv3222c	Rv3222c	E
dosR	Rv3133c	sigH	Rv3223c	E
dosR	Rv3133c	Rv3357	Rv3357	E
dosR	Rv3133c	Rv3358	Rv3358	C.glut,E
dosR	Rv3133c	Rv3369	Rv3369	C.glut
dosR	Rv3133c	cut4	Rv3452	C.glut
dosR	Rv3133c	fadE26	Rv3504	C.glut,E
dosR	Rv3133c	fadE27	Rv3505	C.glut
dosR	Rv3133c	Rv3517	Rv3517	C.glut
dosR	Rv3133c	Rv3529c	Rv3529c	E
dosR	Rv3133c	Rv3530c	Rv3530c	E
dosR	Rv3133c	Rv3531c	Rv3531c	C.glut,E
dosR	Rv3133c	PPE	Rv3533c	E
dosR	Rv3133c	hsaF	Rv3534c	C.glut,E
dosR	Rv3133c	hsaG	Rv3535c	C.glut,E
dosR	Rv3133c	hsaE	Rv3536c	E
dosR	Rv3133c	Rv3690	Rv3690	C.glut
dosR	Rv3133c	bfrB	Rv3841	C.glut
dosR	Rv3133c	otsB1	Rv2006	E.coli,C.glut
Rv3160c	Rv3160c	ureA	Rv1848	C.glut
Rv3160c	Rv3160c	ureB	Rv1849	C.glut,E
Rv3160c	Rv3160c	ureC	Rv1850	C.glut,E
Rv3160c	Rv3160c	ureF	Rv1851	C.glut
Rv3160c	Rv3160c	ureG	Rv1852	C.glut
Rv3160c	Rv3160c	ureD	Rv1853	C.glut
Rv3160c	Rv3160c	glnA1	Rv2220	C.glut
Rv3160c	Rv3160c	glnD	Rv2918c	C.glut
Rv3160c	Rv3160c	glnB	Rv2919c	C.glut,E
Rv3160c	Rv3160c	amt	Rv2920c	C.glut,E
Rv3160c	Rv3160c	Rv3662c	Rv3662c	C.glut
Rv3160c	Rv3160c	dppD	Rv3663c	C.glut
Rv3160c	Rv3160c	dppC	Rv3664c	C.glut
Rv3160c	Rv3160c	dppB	Rv3665c	C.glut
Rv3160c	Rv3160c	dppA	Rv3666c	C.glut
Rv3160c	Rv3160c	gltD	Rv3858c	C.glut,E
Rv3160c	Rv3160c	gltB	Rv3859c	C.glut,E
moxR3	Rv3164c	fadD9	Rv2590	E
Rv3173c	Rv3173c	fadE1	Rv0131c	E
Rv3173c	Rv3173c	fgd2	Rv0132c	C.glut,E
Rv3173c	Rv3173c	Rv0485	Rv0485	C.glut
Rv3173c	Rv3173c	pra	Rv1078	E
Rv3173c	Rv3173c	metB	Rv1079	C.glut,E
Rv3173c	Rv3173c	metE	Rv1133c	C.glut
Rv3173c	Rv3173c	fadH	Rv1175c	C.glut
Rv3173c	Rv3173c	Rv1176c	Rv1176c	C.glut
Rv3173c	Rv3173c	canA	Rv1284	E
Rv3173c	Rv3173c	cysD	Rv1285	C.glut,E
Rv3173c	Rv3173c	cysN	Rv1286	C.glut,E
Rv3173c	Rv3173c	argS	Rv1292	C.glut
Rv3173c	Rv3173c	lysA	Rv1293	C.glut
Rv3173c	Rv3173c	thrA	Rv1294	C.glut,E
Rv3173c	Rv3173c	thrC	Rv1295	C.glut,E
Rv3173c	Rv3173c	thrB	Rv1296	C.glut
Rv3173c	Rv3173c	gmk	Rv1389	C.glut,E
Rv3173c	Rv3173c	rpoZ	Rv1390	C.glut,E
Rv3173c	Rv3173c	dfp	Rv1391	C.glut
Rv3173c	Rv3173c	metK	Rv1392	C.glut
Rv3173c	Rv3173c	metH	Rv2124c	C.glut
Rv3173c	Rv3173c	cysK	Rv2334	C.glut,E
Rv3173c	Rv3173c	cysE	Rv2335	C.glut,E
Rv3173c	Rv3173c	nirA	Rv2391	C.glut,E
Rv3173c	Rv3173c	cysH	Rv2392	C.glut,E
Rv3173c	Rv3173c	che1	Rv2393	C.glut,E
Rv3173c	Rv3173c	ggtB	Rv2394	E
Rv3173c	Rv3173c	trmU	Rv3024c	C.glut
Rv3173c	Rv3173c	iscS	Rv3025c	C.glut
Rv3173c	Rv3173c	fixB	Rv3028c	C.glut,E
Rv3173c	Rv3173c	fixA	Rv3029c	C.glut,E
Rv3173c	Rv3173c	Rv3173c	Rv3173c	C.glut
Rv3173c	Rv3173c	metC	Rv3340	C.glut
Rv3173c	Rv3173c	metA	Rv3341	C.glut,E
Rv3173c	Rv3173c	Rv3342	Rv3342	C.glut,E
whiB1	Rv3219	Rv3912	Rv3912	C.glut
whiB1	Rv3219	trxB2	Rv3913	C.glut,E
whiB1	Rv3219	trxC	Rv3914	C.glut,E
whiB1	Rv3219	cwlM	Rv3915	C.glut
sigH	Rv3223c	Rv0142	Rv0142	E
sigH	Rv3223c	Rv0250c	Rv0250c	E
sigH	Rv3223c	hsp	Rv0251c	E
sigH	Rv3223c	nirB	Rv0252	E
sigH	Rv3223c	dnaK	Rv0350	E
sigH	Rv3223c	grpE	Rv0351	E
sigH	Rv3223c	dnaJ	Rv0352	E
sigH	Rv3223c	hspR	Rv0353	E
sigH	Rv3223c	PPE	Rv0354c	E
sigH	Rv3223c	PPE	Rv0355c	E
sigH	Rv3223c	clpB	Rv0384c	E
sigH	Rv3223c	Rv0385	Rv0385	E
sigH	Rv3223c	grcC2	Rv0989c	E
sigH	Rv3223c	Rv0990c	Rv0990c	E
sigH	Rv3223c	Rv0991c	Rv0991c	E
sigH	Rv3223c	Rv0992c	Rv0992c	E
sigH	Rv3223c	Rv1072	Rv1072	E
sigH	Rv3223c	Rv1073	Rv1073	E
sigH	Rv3223c	sigE	Rv1221	E
sigH	Rv3223c	htrA	Rv1223	E.coli
sigH	Rv3223c	tatB	Rv1224	E.coli
sigH	Rv3223c	Rv1334	Rv1334	E
sigH	Rv3223c	Rv1335	Rv1335	E
sigH	Rv3223c	cysM	Rv1336	E
sigH	Rv3223c	Rv1337	Rv1337	E
sigH	Rv3223c	murI	Rv1338	E
sigH	Rv3223c	ctpD	Rv1469	E
sigH	Rv3223c	trxA	Rv1470	E
sigH	Rv3223c	trxB	Rv1471	E
sigH	Rv3223c	Rv1535	Rv1535	E
sigH	Rv3223c	Rv1645c	Rv1645c	E
sigH	Rv3223c	PE	Rv1646	E
sigH	Rv3223c	Rv2308	Rv2308	E
sigH	Rv3223c	rpi	Rv2465c	E
sigH	Rv3223c	Rv2466c	Rv2466c	E
sigH	Rv3223c	pepD	Rv2467	E
sigH	Rv3223c	Rv2699c	Rv2699c	E
sigH	Rv3223c	Rv2700	Rv2700	E
sigH	Rv3223c	sigA	Rv2703	E.coli
sigH	Rv3223c	sigB	Rv2710	E
sigH	Rv3223c	ideR	Rv2711	E
sigH	Rv3223c	Rv3054c	Rv3054c	E
sigH	Rv3223c	Rv3055	Rv3055	E
sigH	Rv3223c	dinP	Rv3056	E
sigH	Rv3223c	Rv3205c	Rv3205c	E
sigH	Rv3223c	moeZ	Rv3206c	E
sigH	Rv3223c	TB7.3	Rv3221c	E
sigH	Rv3223c	Rv3222c	Rv3222c	E
sigH	Rv3223c	sigH	Rv3223c	E
sigH	Rv3223c	Rv3463	Rv3463	E
sigH	Rv3223c	trxB2	Rv3913	E
sigH	Rv3223c	trxC	Rv3914	E
mtrA	Rv3246c	betP	Rv0917	C.glut
mtrA	Rv3246c	kgtP	Rv3476c	C.glut
birA	Rv3279c	Rv0089	Rv0089	E.coli
birA	Rv3279c	Rv1176c	Rv1176c	E.coli
birA	Rv3279c	bioA	Rv1568	E.coli
birA	Rv3279c	bioB	Rv1589	E.coli
sigF	Rv3286c	ppiA	Rv0009	E
sigF	Rv3286c	Rv0011c	Rv0011c	E
sigF	Rv3286c	Rv0012	Rv0012	E
sigF	Rv3286c	Rv0023	Rv0023	E
sigF	Rv3286c	Rv0024	Rv0024	E
sigF	Rv3286c	Rv0025	Rv0025	E
sigF	Rv3286c	Rv0205	Rv0205	E
sigF	Rv3286c	Rv0328	Rv0328	E
sigF	Rv3286c	Rv0360c	Rv0360c	E
sigF	Rv3286c	Rv0430	Rv0430	E
sigF	Rv3286c	Rv0431	Rv0431	E
sigF	Rv3286c	sodC	Rv0432	E
sigF	Rv3286c	Rv0433	Rv0433	E
sigF	Rv3286c	Rv0516c	Rv0516c	E
sigF	Rv3286c	Rv0737	Rv0737	E
sigF	Rv3286c	Rv0893c	Rv0893c	E
sigF	Rv3286c	lprP	Rv0962c	E
sigF	Rv3286c	coaA	Rv1092c	E
sigF	Rv3286c	Rv2118c	Rv2118c	E
Rv3291c	Rv3291c	bioF2	Rv0032	E.coli
Rv3291c	Rv3291c	acpA	Rv0033	E.coli
Rv3291c	Rv3291c	Rv0034	Rv0034	E.coli
Rv3291c	Rv3291c	fadD34	Rv0035	E.coli
Rv3291c	Rv3291c	sdaA	Rv0069c	E.coli
Rv3291c	Rv3291c	glyA2	Rv0070c	E.coli
Rv3291c	Rv3291c	ilvD	Rv0189c	E.coli
Rv3291c	Rv3291c	fadE8	Rv0672	E.coli
Rv3291c	Rv3291c	echA4	Rv0673	E.coli
Rv3291c	Rv3291c	Rv0674	Rv0674	E.coli
Rv3291c	Rv3291c	serC	Rv0884c	E.coli
Rv3291c	Rv3291c	oppA	Rv1280c	E.coli
Rv3291c	Rv3291c	oppD	Rv1281c	E.coli
Rv3291c	Rv3291c	oppC	Rv1282c	E.coli
Rv3291c	Rv3291c	oppB	Rv1283c	E.coli
Rv3291c	Rv3291c	Rv1558	Rv1558	E.coli
Rv3291c	Rv3291c	ilvA	Rv1559	E.coli
Rv3291c	Rv3291c	lysX	Rv1640c	E.coli
Rv3291c	Rv3291c	gcvH	Rv1826	E.coli
Rv3291c	Rv3291c	gcvB	Rv1832	E.coli
Rv3291c	Rv3291c	ilvE	Rv2210c	E.coli
Rv3291c	Rv3291c	gcvT	Rv2211c	E.coli
Rv3291c	Rv3291c	Rv2563	Rv2563	E.coli
Rv3291c	Rv3291c	glnQ	Rv2564	E.coli
Rv3291c	Rv3291c	leuD	Rv2987c	E.coli
Rv3291c	Rv3291c	leuC	Rv2988c	E.coli
Rv3291c	Rv3291c	leuB	Rv2995c	E.coli
Rv3291c	Rv3291c	serA	Rv2996c	E.coli
Rv3291c	Rv3291c	ilvC	Rv3001c	E.coli
Rv3291c	Rv3291c	ilvN	Rv3002c	E.coli
Rv3291c	Rv3291c	ilvB	Rv3003c	E.coli
Rv3291c	Rv3291c	pknK	Rv3080c	E.coli
Rv3291c	Rv3291c	Rv3291c	Rv3291c	E.coli
Rv3291c	Rv3291c	Rv3360	Rv3360	E.coli
Rv3291c	Rv3291c	dppB	Rv3665c	E.coli
Rv3291c	Rv3291c	leuA	Rv3710	E.coli
Rv3291c	Rv3291c	gltD	Rv3858c	E.coli
Rv3291c	Rv3291c	gltB	Rv3859c	E.coli
sigJ	Rv3328c	desA2	Rv1094	E
Rv3334	Rv3334	Rv0967	Rv0967	E.coli
Rv3334	Rv3334	Rv0968	Rv0968	E.coli
Rv3334	Rv3334	ctpV	Rv0969	E.coli
Rv3334	Rv3334	Rv0970	Rv0970	E.coli
Rv3334	Rv3334	echA20	Rv3550	C.glut,E
Rv3334	Rv3334	Rv3551	Rv3551	C.glut
Rv3334	Rv3334	Rv3552	Rv3552	C.glut
sigD	Rv3414c	iniB	Rv0341	E
sigD	Rv3414c	Rv1815	Rv1815	E
sigD	Rv3414c	Rv1816	Rv1816	E
sigD	Rv3414c	lppE	Rv1881c	E
sigD	Rv3414c	Rv1882c	Rv1882c	E
sigD	Rv3414c	Rv1883c	Rv1883c	E
sigD	Rv3414c	rpfC	Rv1884c	E
sigD	Rv3414c	Rv1885c	Rv1885c	E
sigD	Rv3414c	fbpB	Rv1886c	E
sigD	Rv3414c	Rv3413c	Rv3413c	E
sigD	Rv3414c	sigD	Rv3414c	E
sigD	Rv3414c	groEL1	Rv3417c	C.glut,E
sigD	Rv3414c	groES	Rv3418c	C.glut
sigD	Rv3414c	kstD	Rv3537	C.glut,E
sigD	Rv3414c	ufaA2	Rv3538	C.glut
sigD	Rv3414c	esxB	Rv3874	C.glut,E
sigD	Rv3414c	esat6	Rv3875	C.glut,E
whiB3	Rv3416	fadE5	Rv0244c	E
whiB3	Rv3416	dnaK	Rv0350	C.glut,E
whiB3	Rv3416	grpE	Rv0351	C.glut
whiB3	Rv3416	dnaJ	Rv0352	C.glut
whiB3	Rv3416	hspR	Rv0353	C.glut
whiB3	Rv3416	aceA	Rv0467	C.glut,E
whiB3	Rv3416	fadB2	Rv0468	C.glut,E
whiB3	Rv3416	umaA1	Rv0469	E
whiB3	Rv3416	fadD8	Rv0551c	E
whiB3	Rv3416	desA2	Rv1094	E
whiB3	Rv3416	Rv1460	Rv1460	C.glut,E
whiB3	Rv3416	Rv1461	Rv1461	C.glut
whiB3	Rv3416	Rv1462	Rv1462	C.glut
whiB3	Rv3416	Rv1463	Rv1463	C.glut
whiB3	Rv3416	csd	Rv1464	C.glut
whiB3	Rv3416	Rv1465	Rv1465	C.glut
whiB3	Rv3416	Rv1466	Rv1466	C.glut
whiB3	Rv3416	Rv1907c	Rv1907c	C.glut,E
whiB3	Rv3416	katG	Rv1908c	C.glut
whiB3	Rv3416	furA	Rv1909c	C.glut
whiB3	Rv3416	Rv1910c	Rv1910c	C.glut
whiB3	Rv3416	lppC	Rv1911c	C.glut
whiB3	Rv3416	fadB5	Rv1912c	C.glut
whiB3	Rv3416	Rv2028c	Rv2028c	C.glut
whiB3	Rv3416	pfkB	Rv2029c	C.glut
whiB3	Rv3416	Rv2030c	Rv2030c	C.glut
whiB3	Rv3416	hspX	Rv2031c	C.glut,E
whiB3	Rv3416	fadD26	Rv2930	C.glut,E
whiB3	Rv3416	ppsA	Rv2931	C.glut
whiB3	Rv3416	ppsB	Rv2932	C.glut
whiB3	Rv3416	ppsC	Rv2933	C.glut
whiB3	Rv3416	ppsD	Rv2934	C.glut
whiB3	Rv3416	ppsE	Rv2935	C.glut
whiB3	Rv3416	drrA	Rv2936	C.glut
whiB3	Rv3416	drrB	Rv2937	C.glut
whiB3	Rv3416	drrC	Rv2938	C.glut
whiB3	Rv3416	papA5	Rv2939	C.glut
whiB3	Rv3416	groEL1	Rv3417c	C.glut,E
whiB3	Rv3416	groES	Rv3418c	C.glut
whiB3	Rv3416	fadE26	Rv3504	C.glut,E
whiB3	Rv3416	fadE27	Rv3505	C.glut
whiB3	Rv3416	kstD	Rv3537	C.glut,E
whiB3	Rv3416	ufaA2	Rv3538	C.glut
whiB3	Rv3416	fadE29	Rv3543c	C.glut,E
whiB3	Rv3416	fadE28	Rv3544c	C.glut
whiB3	Rv3416	cyp125	Rv3545c	C.glut
whiB3	Rv3416	echA20	Rv3550	C.glut,E
whiB3	Rv3416	Rv3551	Rv3551	C.glut
whiB3	Rv3416	Rv3552	Rv3552	C.glut
whiB3	Rv3416	whiB7	Rv3197A	E
Rv3557c	Rv3557c	desA2	Rv1094	E
Rv3557c	Rv3557c	Rv1460	Rv1460	C.glut,E
Rv3557c	Rv3557c	Rv1461	Rv1461	C.glut
Rv3557c	Rv3557c	Rv1462	Rv1462	C.glut
Rv3557c	Rv3557c	Rv1463	Rv1463	C.glut
Rv3557c	Rv3557c	csd	Rv1464	C.glut
Rv3557c	Rv3557c	Rv1465	Rv1465	C.glut
Rv3557c	Rv3557c	Rv1466	Rv1466	C.glut
kstR	Rv3574	Rv0138	Rv0138	C.glut,E
kstR	Rv3574	Rv0139	Rv0139	C.glut,E
kstR	Rv3574	adhE	Rv0162c	C.glut
kstR	Rv3574	Rv0223c	Rv0223c	E,C.glut
kstR	Rv3574	fadD8	Rv0551c	E,C.glut
kstR	Rv3574	Rv0687	Rv0687	E,C.glut
kstR	Rv3574	Rv0925c	Rv0925c	E
kstR	Rv3574	Rv0926c	Rv0926c	C.glut,E
kstR	Rv3574	Rv0927c	Rv0927c	C.glut
kstR	Rv3574	Rv0940c	Rv0940c	E,C.glut,E
kstR	Rv3574	Rv0941c	Rv0941c	E
kstR	Rv3574	Rv0953c	Rv0953c	E,C.glut
kstR	Rv3574	Rv1059	Rv1059	C.glut
kstR	Rv3574	Rv1106c	Rv1106c	C.glut
kstR	Rv3574	Rv1132	Rv1132	C.glut
kstR	Rv3574	lipO	Rv1426c	C.glut,E
kstR	Rv3574	fadD12	Rv1427c	C.glut,E
kstR	Rv3574	Rv1428c	Rv1428c	C.glut
kstR	Rv3574	Rv1627c	Rv1627c	E,C.glut,E
kstR	Rv3574	Rv1628c	Rv1628c	E,C.glut,E
kstR	Rv3574	Rv1894c	Rv1894c	E,C.glut
kstR	Rv3574	Rv2668	Rv2668	C.glut
kstR	Rv3574	Rv2799	Rv2799	E,C.glut
kstR	Rv3574	Rv2800	Rv2800	E,C.glut
kstR	Rv3574	Rv3492c	Rv3492c	E,C.glut,E
kstR	Rv3574	Rv3493c	Rv3493c	E,C.glut,E
kstR	Rv3574	mce4F	Rv3494c	E,C.glut,E
kstR	Rv3574	lprN	Rv3495c	E,C.glut,E
kstR	Rv3574	mce4D	Rv3496c	E,C.glut,E
kstR	Rv3574	mce4C	Rv3497c	E,C.glut,E
kstR	Rv3574	mceC.glut	Rv3498c	E,C.glut,E
kstR	Rv3574	mce4	Rv3499c	E,C.glut,E
kstR	Rv3574	yrbEC.glut	Rv3500c	E,C.glut,E
kstR	Rv3574	yrbEC.glut	Rv3501c	E,C.glut,E
kstR	Rv3574	Rv3502c	Rv3502c	E,C.glut,E
kstR	Rv3574	fdxD	Rv3503c	E,C.glut,E
kstR	Rv3574	fadE26	Rv3504	C.glut,E
kstR	Rv3574	fadE27	Rv3505	C.glut,E
kstR	Rv3574	fadD17	Rv3506	C.glut
kstR	Rv3574	fadD19	Rv3515c	E,C.glut
kstR	Rv3574	echA19	Rv3516	E,C.glut
kstR	Rv3574	Rv3517	Rv3517	C.glut
kstR	Rv3574	cyp142	Rv3518c	E
kstR	Rv3574	Rv3519	Rv3519	E,C.glut
kstR	Rv3574	Rv3520c	Rv3520c	E,C.glut
kstR	Rv3574	Rv3521	Rv3521	C.glut
kstR	Rv3574	ltp4	Rv3522	C.glut
kstR	Rv3574	ltp3	Rv3523	C.glut
kstR	Rv3574	Rv3526	Rv3526	E,C.glut,E
kstR	Rv3574	Rv3527	Rv3527	E,C.glut,E
kstR	Rv3574	Rv3529c	Rv3529c	E,C.glut,E
kstR	Rv3574	Rv3530c	Rv3530c	E,C.glut,E
kstR	Rv3574	Rv3531c	Rv3531c	E,C.glut,E
kstR	Rv3574	PPE	Rv3533c	E
kstR	Rv3574	hsaF	Rv3534c	E,C.glut,E
kstR	Rv3574	hsaG	Rv3535c	E,C.glut,E
kstR	Rv3574	hsaE	Rv3536c	E,C.glut,E
kstR	Rv3574	kstD	Rv3537	C.glut,E
kstR	Rv3574	ufaA2	Rv3538	C.glut,E
kstR	Rv3574	ltp2	Rv3540c	E,C.glut
kstR	Rv3574	Rv3541c	Rv3541c	E,C.glut
kstR	Rv3574	Rv3542c	Rv3542c	E,C.glut
kstR	Rv3574	fadE29	Rv3543c	E,C.glut,E
kstR	Rv3574	fadE28	Rv3544c	E,C.glut,E
kstR	Rv3574	cyp125	Rv3545c	E,C.glut,E
kstR	Rv3574	fadA5	Rv3546	C.glut
kstR	Rv3574	Rv3547	Rv3547	C.glut
kstR	Rv3574	hsaB	Rv3567c	E,C.glut
kstR	Rv3574	hsaC	Rv3568c	E,C.glut,E
kstR	Rv3574	hsaD	Rv3569c	E,C.glut,E
kstR	Rv3574	hsaA	Rv3570c	E,C.glut,E
kstR	Rv3574	hmp	Rv3571	E,C.glut,E
kstR	Rv3574	Rv3572	Rv3572	E,C.glut,E
kstR	Rv3574	fadE34	Rv3573c	E,C.glut
kstR	Rv3574	kstR	Rv3574	E,C.glut
Rv3575c	Rv3575c	sdaA	Rv0069c	E.coli
Rv3575c	Rv3575c	glyA2	Rv0070c	E.coli
Rv3575c	Rv3575c	purD	Rv0772	E.coli
Rv3575c	Rv3575c	purB	Rv0777	E.coli
Rv3575c	Rv3575c	purC	Rv0780	E.coli
Rv3575c	Rv3575c	ptrBb	Rv0781	E.coli
Rv3575c	Rv3575c	ptrBa	Rv0782	E.coli
Rv3575c	Rv3575c	purL	Rv0803	E.coli
Rv3575c	Rv3575c	purF	Rv0808	E.coli
Rv3575c	Rv3575c	purM	Rv0809	E.coli
Rv3575c	Rv3575c	purN	Rv0956	E.coli
Rv3575c	Rv3575c	purH	Rv0957	E.coli
Rv3575c	Rv3575c	prsA	Rv1017c	E.coli
Rv3575c	Rv3575c	gcvH	Rv1826	E.coli
Rv3575c	Rv3575c	gcvB	Rv1832	E.coli
Rv3575c	Rv3575c	pyrD	Rv2139	E.coli
Rv3575c	Rv3575c	gcvT	Rv2211c	E.coli
Rv3575c	Rv3575c	glnB	Rv2919c	E.coli
Rv3575c	Rv3575c	amt	Rv2920c	E.coli
Rv3575c	Rv3575c	fadE25	Rv3274c	E.coli
Rv3575c	Rv3575c	purE	Rv3275c	E.coli
Rv3575c	Rv3575c	purK	Rv3276c	E.coli
Rv3575c	Rv3575c	guaA	Rv3396c	E.coli
Rv3575c	Rv3575c	guaB2	Rv3411c	E.coli
Rv3575c	Rv3575c	Rv3575c	Rv3575c	E.coli
cspA	Rv3648c	gyrB	Rv0005	E.coli
cspA	Rv3648c	gyrA	Rv0006	E.coli
cspA	Rv3648c	Rv0007	Rv0007	E.coli
cspA	Rv3648c	glcB	Rv1837c	C.glut
crp	Rv3676	dnaN	Rv0002	E
crp	Rv3676	recF	Rv0003	E
crp	Rv3676	gyrB	Rv0005	E.coli
crp	Rv3676	gyrA	Rv0006	E.coli
crp	Rv3676	Rv0007	Rv0007	E.coli
crp	Rv3676	ppiA	Rv0009	E.coli
crp	Rv3676	fhaB	Rv0019c	E,C.glut
crp	Rv3676	Rv0049	Rv0049	E.coli
crp	Rv3676	Rv0079	Rv0079	C.glut,E
crp	Rv3676	Rv0080	Rv0080	C.glut,E
crp	Rv3676	Rv0081	Rv0081	E
crp	Rv3676	Rv0082	Rv0082	E
crp	Rv3676	Rv0083	Rv0083	E
crp	Rv3676	PPE	Rv0096	E
crp	Rv3676	Rv0097	Rv0097	C.glut,E
crp	Rv3676	Rv0098	Rv0098	C.glut,E
crp	Rv3676	fadD10	Rv0099	C.glut,E
crp	Rv3676	Rv0100	Rv0100	C.glut,E
crp	Rv3676	nrp	Rv0101	C.glut,E
crp	Rv3676	ctpB	Rv0103c	C.glut
crp	Rv3676	Rv0104	Rv0104	C.glut
crp	Rv3676	Rv0110	Rv0110	E.coli
crp	Rv3676	ephF	Rv0134	E
crp	Rv3676	Rv0145	Rv0145	C.glut,E
crp	Rv3676	Rv0146	Rv0146	C.glut,E
crp	Rv3676	Rv0147	Rv0147	E
crp	Rv3676	Rv0148	Rv0148	E
crp	Rv3676	Rv0149	Rv0149	E
crp	Rv3676	fadD5	Rv0166	C.glut
crp	Rv3676	yrbEE	Rv0167	E.coli
crp	Rv3676	yrbEE	Rv0168	E.coli
crp	Rv3676	mce1	Rv0169	E.coli
crp	Rv3676	mceE	Rv0170	E.coli
crp	Rv3676	mce1C	Rv0171	E.coli
crp	Rv3676	mce1D	Rv0172	E.coli
crp	Rv3676	lprK	Rv0173	E.coli
crp	Rv3676	mce1F	Rv0174	E.coli
crp	Rv3676	Rv0175	Rv0175	E.coli
crp	Rv3676	Rv0176	Rv0176	E.coli
crp	Rv3676	Rv0177	Rv0177	E.coli
crp	Rv3676	Rv0178	Rv0178	E.coli
crp	Rv3676	Rv0188	Rv0188	E,C.glut
crp	Rv3676	Rv0194	Rv0194	C.glut
crp	Rv3676	pckA	Rv0211	C.glut
crp	Rv3676	Rv0232	Rv0232	C.glut,E
crp	Rv3676	nrdB	Rv0233	C.glut,E
crp	Rv3676	Rv0247c	Rv0247c	C.glut,E
crp	Rv3676	Rv0248c	Rv0248c	C.glut,E
crp	Rv3676	Rv0249c	Rv0249c	E,C.glut
crp	Rv3676	Rv0250c	Rv0250c	C.glut,E
crp	Rv3676	hsp	Rv0251c	E
crp	Rv3676	PPE	Rv0256c	E
crp	Rv3676	Rv0360c	Rv0360c	C.glut
crp	Rv3676	fadE7	Rv0400c	C.glut
crp	Rv3676	pta	Rv0408	E.coli
crp	Rv3676	ackA	Rv0409	E.coli
crp	Rv3676	Rv0428c	Rv0428c	E
crp	Rv3676	def	Rv0429c	E
crp	Rv3676	mmpL4	Rv0450c	E
crp	Rv3676	mmpS4	Rv0451c	E
crp	Rv3676	PPE	Rv0453	E,C.glut
crp	Rv3676	Rv0457c	Rv0457c	E,C.glut
crp	Rv3676	Rv0458	Rv0458	E.coli,C.glut
crp	Rv3676	Rv0459	Rv0459	C.glut
crp	Rv3676	lpdC	Rv0462	E.coli
crp	Rv3676	Rv0464c	Rv0464c	C.glut
crp	Rv3676	Rv0465c	Rv0465c	C.glut
crp	Rv3676	aceA	Rv0467	C.glut,E
crp	Rv3676	fadB2	Rv0468	E
crp	Rv3676	hbhA	Rv0475	E.coli
crp	Rv3676	Rv0476	Rv0476	E.coli
crp	Rv3676	Rv0477	Rv0477	E.coli
crp	Rv3676	deoC	Rv0478	E.coli
crp	Rv3676	lprQ	Rv0483	E,C.glut
crp	Rv3676	Rv0485	Rv0485	E.coli
crp	Rv3676	Rv0572c	Rv0572c	E.coli
crp	Rv3676	galT'	Rv0618	E.coli
crp	Rv3676	galT	Rv0619	E.coli
crp	Rv3676	galK	Rv0620	E.coli
crp	Rv3676	rplJ	Rv0651	E
crp	Rv3676	rplL	Rv0652	E
crp	Rv3676	Rv0658c	Rv0658c	E
crp	Rv3676	Rv0680c	Rv0680c	E
crp	Rv3676	Rv0681	Rv0681	E
crp	Rv3676	fucA	Rv0727c	E.coli
crp	Rv3676	PE_PGRS	Rv0754	E.coli
crp	Rv3676	Rv0793	Rv0793	C.glut
crp	Rv3676	Rv0805	Rv0805	E
crp	Rv3676	phoT	Rv0820	C.glut
crp	Rv3676	Rv0851c	Rv0851c	E
crp	Rv3676	fadD16	Rv0852	E
crp	Rv3676	rpfA	Rv0867c	E,C.glut
crp	Rv3676	serC	Rv0884c	E,C.glut
crp	Rv3676	Rv0885	Rv0885	C.glut,E
crp	Rv3676	fprB	Rv0886	C.glut,E
crp	Rv3676	gltA2	Rv0896	E.coli,C.glut
crp	Rv3676	accD3	Rv0904c	C.glut
crp	Rv3676	phoS2	Rv0928	C.glut
crp	Rv3676	pstC2	Rv0929	C.glut
crp	Rv3676	pstA1	Rv0930	C.glut
crp	Rv3676	Rv0950c	Rv0950c	E,C.glut
crp	Rv3676	sucC	Rv0951	E.coli,C.glut,E
crp	Rv3676	sucD	Rv0952	E.coli,C.glut,E
crp	Rv3676	grcC2	Rv0989c	E
crp	Rv3676	Rv0990c	Rv0990c	C.glut,E
crp	Rv3676	Rv0991c	Rv0991c	C.glut,E
crp	Rv3676	Rv0992c	Rv0992c	C.glut,E
crp	Rv3676	galU	Rv0993	C.glut
crp	Rv3676	moeA	Rv0994	C.glut
crp	Rv3676	rimJ	Rv0995	C.glut
crp	Rv3676	Rv0996	Rv0996	E
crp	Rv3676	rpfB	Rv1009	C.glut
crp	Rv3676	ksgA	Rv1010	C.glut
crp	Rv3676	ispE	Rv1011	C.glut
crp	Rv3676	Rv1057	Rv1057	C.glut
crp	Rv3676	coaA	Rv1092c	E,C.glut
crp	Rv3676	Rv1097c	Rv1097c	C.glut,E
crp	Rv3676	fum	Rv1098c	C.glut,E
crp	Rv3676	Rv1099c	Rv1099c	C.glut,E
crp	Rv3676	Rv1111c	Rv1111c	C.glut
crp	Rv3676	Rv1130	Rv1130	C.glut,E
crp	Rv3676	gltA1	Rv1131	C.glut,E
crp	Rv3676	Rv1157c	Rv1157c	E,C.glut,E
crp	Rv3676	Rv1158c	Rv1158c	E,C.glut,E
crp	Rv3676	pimE	Rv1159	E,C.glut
crp	Rv3676	narG	Rv1161	C.glut,E
crp	Rv3676	narH	Rv1162	C.glut,E
crp	Rv3676	narJ	Rv1163	C.glut,E
crp	Rv3676	narI	Rv1164	C.glut,E
crp	Rv3676	typA	Rv1165	C.glut,E
crp	Rv3676	lpqW	Rv1166	C.glut,E
crp	Rv3676	Rv1184c	Rv1184c	E
crp	Rv3676	fadD21	Rv1185c	E,C.glut,E
crp	Rv3676	Rv1200	Rv1200	E.coli
crp	Rv3676	Rv1212c	Rv1212c	E.coli
crp	Rv3676	glgC	Rv1213	E.coli
crp	Rv3676	Rv1230c	Rv1230c	E,C.glut
crp	Rv3676	Rv1234	Rv1234	E.coli
crp	Rv3676	lpqY	Rv1235	E.coli
crp	Rv3676	sugA	Rv1236	E.coli
crp	Rv3676	sugB	Rv1237	E.coli
crp	Rv3676	sugC	Rv1238	E.coli
crp	Rv3676	mdh	Rv1240	E.coli
crp	Rv3676	Rv1241	Rv1241	E.coli
crp	Rv3676	Rv1242	Rv1242	E.coli
crp	Rv3676	sucA	Rv1248c	E.coli
crp	Rv3676	Rv1255c	Rv1255c	E
crp	Rv3676	cyp130	Rv1256c	E
crp	Rv3676	Rv1291c	Rv1291c	C.glut
crp	Rv3676	Rv1314c	Rv1314c	C.glut
crp	Rv3676	Rv1324	Rv1324	C.glut
crp	Rv3676	pks14	Rv1342c	E.coli
crp	Rv3676	lprD	Rv1343c	E.coli
crp	Rv3676	PE	Rv1386	E,C.glut,E
crp	Rv3676	PPE	Rv1387	E,C.glut,E
crp	Rv3676	Rv1405c	Rv1405c	E
crp	Rv3676	fmt	Rv1406	E
crp	Rv3676	fmu	Rv1407	E
crp	Rv3676	gap	Rv1436	E.coli,C.glut,E
crp	Rv3676	pgk	Rv1437	E.coli,C.glut,E
crp	Rv3676	tpi	Rv1438	E.coli,C.glut,E
crp	Rv3676	Rv1474c	Rv1474c	E.coli,C.glut,E
crp	Rv3676	acn	Rv1475c	E.coli,C.glut,E
crp	Rv3676	Rv1482c	Rv1482c	C.glut
crp	Rv3676	ansA	Rv1538c	E.coli,C.glut
crp	Rv3676	frdA	Rv1552	E,C.glut,E
crp	Rv3676	frdB	Rv1553	E,C.glut,E
crp	Rv3676	frdC	Rv1554	E,C.glut,E
crp	Rv3676	frdD	Rv1555	C.glut
crp	Rv3676	Rv1566c	Rv1566c	E,C.glut
crp	Rv3676	bioA	Rv1568	C.glut
crp	Rv3676	bioF	Rv1569	C.glut,E
crp	Rv3676	bioD	Rv1570	C.glut,E
crp	Rv3676	Rv1571	Rv1571	C.glut,E
crp	Rv3676	Rv1579c	Rv1579c	E
crp	Rv3676	Rv1580c	Rv1580c	E
crp	Rv3676	Rv1581c	Rv1581c	E
crp	Rv3676	Rv1592c	Rv1592c	E,C.glut
crp	Rv3676	cydD	Rv1621c	E
crp	Rv3676	cydB	Rv1622c	E
crp	Rv3676	appC	Rv1623c	C.glut,E
crp	Rv3676	Rv1691	Rv1691	E.coli
crp	Rv3676	Rv1692	Rv1692	E.coli
crp	Rv3676	Rv1714	Rv1714	C.glut,E
crp	Rv3676	fadB3	Rv1715	C.glut,E
crp	Rv3676	Rv1716	Rv1716	C.glut,E
crp	Rv3676	Rv1717	Rv1717	C.glut,E
crp	Rv3676	Rv1718	Rv1718	C.glut
crp	Rv3676	Rv1719	Rv1719	E.coli
crp	Rv3676	Rv1756c	Rv1756c	E
crp	Rv3676	Rv1757c	Rv1757c	C.glut,E
crp	Rv3676	PE_PGRS(wag22)	Rv1759c	E
crp	Rv3676	Rv1779c	Rv1779c	E,C.glut
crp	Rv3676	Rv1780	Rv1780	E,C.glut
crp	Rv3676	Rv1810	Rv1810	E
crp	Rv3676	glcB	Rv1837c	C.glut
crp	Rv3676	ndh	Rv1854c	C.glut
crp	Rv3676	adhA	Rv1862	C.glut
crp	Rv3676	Rv1870c	Rv1870c	E
crp	Rv3676	Rv1871c	Rv1871c	E
crp	Rv3676	lldD2	Rv1872c	C.glut,E
crp	Rv3676	Rv1890c	Rv1890c	C.glut
crp	Rv3676	Rv1891	Rv1891	C.glut,E
crp	Rv3676	Rv1892	Rv1892	C.glut,E
crp	Rv3676	Rv1893	Rv1893	C.glut,E
crp	Rv3676	Rv1976c	Rv1976c	E
crp	Rv3676	Rv1977	Rv1977	E
crp	Rv3676	Rv1989c	Rv1989c	E
crp	Rv3676	Rv1990c	Rv1990c	E
crp	Rv3676	Rv2026c	Rv2026c	C.glut
crp	Rv3676	dosT	Rv2027c	C.glut
crp	Rv3676	Rv2028c	Rv2028c	C.glut,E
crp	Rv3676	pfkB	Rv2029c	C.glut,E
crp	Rv3676	Rv2030c	Rv2030c	E
crp	Rv3676	hspX	Rv2031c	E
crp	Rv3676	Rv2077c	Rv2077c	E
crp	Rv3676	Rv2078	Rv2078	E
crp	Rv3676	Rv2117	Rv2117	E.coli
crp	Rv3676	metH	Rv2124c	E
crp	Rv3676	Rv2144c	Rv2144c	E
crp	Rv3676	wag31	Rv2145c	C.glut,E
crp	Rv3676	Rv2172c	Rv2172c	C.glut
crp	Rv3676	Rv2179c	Rv2179c	E
crp	Rv3676	Rv2180c	Rv2180c	C.glut,E
crp	Rv3676	ctaE	Rv2193	C.glut,E
crp	Rv3676	qcrC	Rv2194	C.glut,E
crp	Rv3676	qcrA	Rv2195	C.glut,E
crp	Rv3676	qcrB	Rv2196	C.glut,E
crp	Rv3676	Rv2199c	Rv2199c	C.glut,E
crp	Rv3676	ctaC	Rv2200c	C.glut,E
crp	Rv3676	asnB	Rv2201	C.glut
crp	Rv3676	sucB	Rv2215	E.coli
crp	Rv3676	glnA1	Rv2220	E.coli,C.glut
crp	Rv3676	ahpE	Rv2238c	E.coli
crp	Rv3676	Rv2239c	Rv2239c	E.coli
crp	Rv3676	Rv2248	Rv2248	E.coli
crp	Rv3676	Rv2257c	Rv2257c	E
crp	Rv3676	Rv2258c	Rv2258c	C.glut,E
crp	Rv3676	Rv2293c	Rv2293c	E.coli
crp	Rv3676	Rv2294	Rv2294	E.coli
crp	Rv3676	Rv2336	Rv2336	E
crp	Rv3676	Rv2342	Rv2342	E
crp	Rv3676	Rv2358	Rv2358	E.coli
crp	Rv3676	furB	Rv2359	E.coli
crp	Rv3676	Rv2360c	Rv2360c	C.glut
crp	Rv3676	Rv2361c	Rv2361c	C.glut
crp	Rv3676	recO	Rv2362c	C.glut
crp	Rv3676	mbtH	Rv2377c	C.glut,E
crp	Rv3676	mbtG	Rv2378c	E
crp	Rv3676	mbtF	Rv2379c	E
crp	Rv3676	mbtE	Rv2380c	E
crp	Rv3676	mbtD	Rv2381c	E
crp	Rv3676	mbtC	Rv2382c	E
crp	Rv3676	mbtB	Rv2383c	E
crp	Rv3676	lipK	Rv2385	E
crp	Rv3676	PE_PGRS	Rv2396	E
crp	Rv3676	Rv2406c	Rv2406c	E,C.glut
crp	Rv3676	Rv2407	Rv2407	E,C.glut
crp	Rv3676	PE	Rv2408	E,C.glut
crp	Rv3676	ahpC	Rv2428	C.glut,E
crp	Rv3676	ahpD	Rv2429	E
crp	Rv3676	rbsK	Rv2436	E.coli
crp	Rv3676	dctA	Rv2443	E.coli
crp	Rv3676	rpfE	Rv2450c	C.glut
crp	Rv3676	Rv2452c	Rv2452c	E.coli,E
crp	Rv3676	mobA	Rv2453c	E.coli,C.glut,E
crp	Rv3676	Rv2454c	Rv2454c	E.coli,C.glut,E
crp	Rv3676	Rv2455c	Rv2455c	E.coli,C.glut,E
crp	Rv3676	lipQ	Rv2485c	E,C.glut
crp	Rv3676	echA14	Rv2486	C.glut
crp	Rv3676	fas	Rv2524c	C.glut
crp	Rv3676	PE_PGRS	Rv2591	E,C.glut
crp	Rv3676	Rv2650c	Rv2650c	C.glut,E
crp	Rv3676	Rv2651c	Rv2651c	E
crp	Rv3676	Rv2652c	Rv2652c	E
crp	Rv3676	Rv2656c	Rv2656c	E.coli
crp	Rv3676	Rv2657c	Rv2657c	E.coli
crp	Rv3676	Rv2658c	Rv2658c	E.coli
crp	Rv3676	Rv2659c	Rv2659c	E.coli
crp	Rv3676	Rv2660c	Rv2660c	E.coli
crp	Rv3676	Rv2661c	Rv2661c	E.coli
crp	Rv3676	Rv2699c	Rv2699c	E,C.glut
crp	Rv3676	Rv2700	Rv2700	E,C.glut
crp	Rv3676	Rv2712c	Rv2712c	C.glut
crp	Rv3676	ugpC	Rv2832c	C.glut
crp	Rv3676	ugpB	Rv2833c	C.glut
crp	Rv3676	ugpE	Rv2834c	C.glut,E
crp	Rv3676	ugpA	Rv2835c	C.glut,E
crp	Rv3676	Rv2857c	Rv2857c	E.coli
crp	Rv3676	aldC	Rv2858c	E.coli
crp	Rv3676	Rv2859c	Rv2859c	E.coli
crp	Rv3676	glnA4	Rv2860c	E.coli
crp	Rv3676	dipZ	Rv2874	C.glut
crp	Rv3676	glnD	Rv2918c	C.glut
crp	Rv3676	glnB	Rv2919c	C.glut,E
crp	Rv3676	amt	Rv2920c	C.glut,E
crp	Rv3676	fadD26	Rv2930	C.glut,E
crp	Rv3676	ppsA	Rv2931	E
crp	Rv3676	ppsB	Rv2932	E
crp	Rv3676	ppsC	Rv2933	E
crp	Rv3676	ppsD	Rv2934	E
crp	Rv3676	ppsE	Rv2935	E
crp	Rv3676	drrA	Rv2936	E
crp	Rv3676	drrB	Rv2937	E
crp	Rv3676	drrC	Rv2938	E
crp	Rv3676	papA5	Rv2939	E
crp	Rv3676	pca	Rv2967c	C.glut,E
crp	Rv3676	Rv2968c	Rv2968c	E
crp	Rv3676	hupB	Rv2986c	E.coli
crp	Rv3676	ilvC	Rv3001c	C.glut,E
crp	Rv3676	ilvN	Rv3002c	C.glut,E
crp	Rv3676	ilvB	Rv3003c	C.glut,E
crp	Rv3676	pfkA	Rv3010c	C.glut
crp	Rv3676	fixB	Rv3028c	E.coli
crp	Rv3676	fixA	Rv3029c	E.coli
crp	Rv3676	echA17	Rv3039c	E
crp	Rv3676	Rv3040c	Rv3040c	E
crp	Rv3676	Rv3041c	Rv3041c	E
crp	Rv3676	serB2	Rv3042c	C.glut,E
crp	Rv3676	ctaD	Rv3043c	C.glut
crp	Rv3676	Rv3047c	Rv3047c	E
crp	Rv3676	nrdG	Rv3048c	C.glut,E
crp	Rv3676	Rv3050c	Rv3050c	E
crp	Rv3676	nrdE	Rv3051c	C.glut
crp	Rv3676	nrdI	Rv3052c	C.glut,E
crp	Rv3676	nrdH	Rv3053c	C.glut,E
crp	Rv3676	cstA	Rv3063	E
crp	Rv3676	pknK	Rv3080c	E.coli
crp	Rv3676	Rv3083	Rv3083	E.coli
crp	Rv3676	lipR	Rv3084	E.coli
crp	Rv3676	Rv3085	Rv3085	E.coli
crp	Rv3676	adhD	Rv3086	E.coli
crp	Rv3676	Rv3087	Rv3087	E.coli
crp	Rv3676	Rv3088	Rv3088	E.coli
crp	Rv3676	fadD13	Rv3089	E.coli
crp	Rv3676	PPE	Rv3135	E
crp	Rv3676	PPE	Rv3136	C.glut,E
crp	Rv3676	Rv3217c	Rv3217c	C.glut
crp	Rv3676	whiB1	Rv3219	E,C.glut
crp	Rv3676	fadE25	Rv3274c	E.coli
crp	Rv3676	purE	Rv3275c	E.coli
crp	Rv3676	purK	Rv3276c	E.coli
crp	Rv3676	Rv3278c	Rv3278c	C.glut
crp	Rv3676	birA	Rv3279c	C.glut
crp	Rv3676	accD5	Rv3280	C.glut,E
crp	Rv3676	Rv3281	Rv3281	C.glut,E
crp	Rv3676	Rv3282	Rv3282	C.glut,E
crp	Rv3676	Rv3295	Rv3295	E
crp	Rv3676	glpD2	Rv3302c	E.coli
crp	Rv3676	deoA	Rv3314c	E.coli
crp	Rv3676	sdhC	Rv3316	E.coli,C.glut
crp	Rv3676	sdhD	Rv3317	C.glut
crp	Rv3676	sdhA	Rv3318	E.coli,C.glut,E
crp	Rv3676	sdhB	Rv3319	E.coli,C.glut,E
crp	Rv3676	nagA	Rv3332	E.coli
crp	Rv3676	guaA	Rv3396c	E.coli
crp	Rv3676	guaB2	Rv3411c	E.coli
crp	Rv3676	Rv3454	Rv3454	E
crp	Rv3676	echA19	Rv3516	E.coli
crp	Rv3676	Rv3525c	Rv3525c	E.coli
crp	Rv3676	Rv3548c	Rv3548c	C.glut,E
crp	Rv3676	Rv3549c	Rv3549c	C.glut,E
crp	Rv3676	Rv3612c	Rv3612c	E
crp	Rv3676	Rv3613c	Rv3613c	C.glut,E
crp	Rv3676	Rv3614c	Rv3614c	E
crp	Rv3676	Rv3615c	Rv3615c	E
crp	Rv3676	Rv3616c	Rv3616c	E
crp	Rv3676	ephA	Rv3617	E,C.glut,E
crp	Rv3676	Rv3618	Rv3618	E,C.glut,E
crp	Rv3676	rmlB2	Rv3634c	E.coli
crp	Rv3676	Rv3635	Rv3635	E.coli
crp	Rv3676	Rv3645	Rv3645	C.glut
crp	Rv3676	PE	Rv3650	E,C.glut
crp	Rv3676	PE_PGRS60	Rv3652	E
crp	Rv3676	crp	Rv3676	E.coli,C.glut
crp	Rv3676	whiB4	Rv3681c	C.glut
crp	Rv3676	glpK	Rv3696c	E.coli
crp	Rv3676	Rv3724	Rv3724	E
crp	Rv3676	Rv3729	Rv3729	E,C.glut
crp	Rv3676	glpQ1	Rv3842c	C.glut
crp	Rv3676	Rv3843c	Rv3843c	E,C.glut
crp	Rv3676	Rv3844	Rv3844	E
crp	Rv3676	Rv3856c	Rv3856c	E,C.glut,E
crp	Rv3676	Rv3857c	Rv3857c	E,C.glut,E
crp	Rv3676	gltD	Rv3858c	C.glut,E
crp	Rv3676	gltB	Rv3859c	C.glut,E
crp	Rv3676	Rv3879c	Rv3879c	E
crp	Rv3676	PE	Rv3893c	E
crp	Rv3676	Rv0470a	Rv0470a	C.glut
Rv3678c	Rv3678c	fadD8	Rv0551c	E
Rv3678c	Rv3678c	Rv2028c	Rv2028c	C.glut
Rv3678c	Rv3678c	pfkB	Rv2029c	C.glut
Rv3678c	Rv3678c	Rv2030c	Rv2030c	C.glut
Rv3678c	Rv3678c	hspX	Rv2031c	C.glut,E
Rv3678c	Rv3678c	fadD9	Rv2590	E
Rv3678c	Rv3678c	groEL1	Rv3417c	C.glut,E
Rv3678c	Rv3678c	groES	Rv3418c	C.glut
whiB4	Rv3681c	Rv2028c	Rv2028c	C.glut
whiB4	Rv3681c	pfkB	Rv2029c	C.glut
whiB4	Rv3681c	Rv2030c	Rv2030c	C.glut
whiB4	Rv3681c	hspX	Rv2031c	C.glut,E
whiB4	Rv3681c	Rv3249c	Rv3249c	C.glut,E
whiB4	Rv3681c	rubB	Rv3250c	C.glut
whiB4	Rv3681c	rubA	Rv3251c	C.glut
whiB4	Rv3681c	alkB	Rv3252c	C.glut
moxR2	Rv3692	desA2	Rv1094	E
moxR2	Rv3692	fadD26	Rv2930	C.glut,E
moxR2	Rv3692	ppsA	Rv2931	C.glut
moxR2	Rv3692	ppsB	Rv2932	C.glut
moxR2	Rv3692	ppsC	Rv2933	C.glut
moxR2	Rv3692	ppsD	Rv2934	C.glut
moxR2	Rv3692	ppsE	Rv2935	C.glut
moxR2	Rv3692	drrA	Rv2936	C.glut
moxR2	Rv3692	drrB	Rv2937	C.glut
moxR2	Rv3692	drrC	Rv2938	C.glut
moxR2	Rv3692	papA5	Rv2939	C.glut
moxR2	Rv3692	devS	Rv3132c	C.glut,E
moxR2	Rv3692	dosR	Rv3133c	C.glut
moxR2	Rv3692	Rv3134c	Rv3134c	C.glut
nmtR	Rv3744	fadE5	Rv0244c	E
nmtR	Rv3744	nmtR	Rv3744	E
Rv3833	Rv3833	umaA1	Rv0469	E
Rv3833	Rv3833	devS	Rv3132c	C.glut,E
Rv3833	Rv3833	dosR	Rv3133c	C.glut
Rv3833	Rv3833	Rv3134c	Rv3134c	C.glut
ethR	Rv3855	ethA	Rv3854c	E
sigM	Rv3911	clpB	Rv0384c	C.glut
sigM	Rv3911	Rv1460	Rv1460	C.glut,E
sigM	Rv3911	Rv1461	Rv1461	C.glut,E
sigM	Rv3911	Rv1462	Rv1462	C.glut,E
sigM	Rv3911	Rv1463	Rv1463	C.glut,E
sigM	Rv3911	csd	Rv1464	C.glut,E
sigM	Rv3911	Rv1465	Rv1465	C.glut,E
sigM	Rv3911	Rv1466	Rv1466	C.glut,E
sigM	Rv3911	ctpD	Rv1469	E
sigM	Rv3911	trxA	Rv1470	C.glut,E
sigM	Rv3911	trxB	Rv1471	C.glut,E
sigM	Rv3911	groEL1	Rv3417c	C.glut,E
sigM	Rv3911	groES	Rv3418c	C.glut,E
sigM	Rv3911	Rv3912	Rv3912	C.glut
sigM	Rv3911	trxB2	Rv3913	C.glut,E
sigM	Rv3911	trxC	Rv3914	C.glut,E
sigM	Rv3911	cwlM	Rv3915	C.glut
Rv1395	Rv1395	umaA2	Rv0470c	E
Rv1395	Rv1395	rpoB	Rv0667	E
Rv1395	Rv1395	rpoC	Rv0668	E
Rv1395	Rv1395	Rv1251c	Rv1251c	E
Rv1395	Rv1395	lprE	Rv1252c	E
Rv1395	Rv1395	deaD	Rv1253	E
Rv1395	Rv1395	Rv1261c	Rv1261c	E
Rv1395	Rv1395	Rv1262c	Rv1262c	E
Rv1395	Rv1395	amiB2	Rv1263	E
Rv1395	Rv1395	Rv1393c	Rv1393c	E
Rv1395	Rv1395	cyp132	Rv1394c	E
Rv1395	Rv1395	gmdA	Rv1511	E
Rv1395	Rv1395	aroG	Rv2178c	E
Rv1395	Rv1395	Rv2197c	Rv2197c	E
Rv1395	Rv1395	mmpS3	Rv2198c	E
Rv1395	Rv1395	rocE	Rv2320c	E
Rv1395	Rv1395	rocD2	Rv2321c	E
Rv1395	Rv1395	rocD1	Rv2322c	E
Rv1395	Rv1395	Rv2323c	Rv2323c	E
Rv1395	Rv1395	miaA	Rv2727c	E
Rv1395	Rv1395	Rv2728c	Rv2728c	E
Rv1395	Rv1395	Rv2781c	Rv2781c	E
Rv1395	Rv1395	Rv2908c	Rv2908c	E
Rv1395	Rv1395	rpsP	Rv2909c	E
Rv1395	Rv1395	Rv3407	Rv3407	E
Rv1395	Rv1395	Rv3408	Rv3408	E
Rv1395	Rv1395	Rv3482c	Rv3482c	E
Rv1395	Rv1395	Rv3816c	Rv3816c	E
Rv1395	Rv1395	Rv3817	Rv3817	E
Rv1395	Rv1395	Rv1395	Rv1395	E
